# Supplementary material for: Transcriptome walking: a laboratory-oriented GUI-based approach to mRNA identification from deep-sequenced data
Source: BMC Res Notes. 2012 Dec 5;5:673. doi: 10.1186/1756-0500-5-673 (PMC3538525; doi:10.1186/1756-0500-5-673)
Supplement: Additional file 2 — Cupiennius_0162a.fastq Nucleotide sequence of the CaM-kinase reading frame. [file 1756-0500-5-673-S2.fastq]

;Cupiennius_0162 CaM-kinase Reading frame
@
ATGGCTGTGACAGTGTGCACCCGGTTTAGCGATAATTATGAACTCAAGGAAGAGCTTGGAAAGGGTGCATTTTCTGTTGTACGAAAGTGTGTACAGAAGAACACTTTACTAGAATTTGCTGCAAAAATTATTAATACAAAGAAATTGTCTGCTAGAGATTTTCAAAAGTTAGAACGAGAGGCAAGGATTTGTCGGAAGTTGAACCACCCAAATATAGTTCGACTGCACGACAGTATCCAGGAAGAAGGTTATCACTACTTAATATTCGATCTGGTAACCGGTGGAGAACTCTTTGAGGATATCGTGGCTCGAGAGTATTACAGTGAAGCCGATGCCAGCCATTGCATACAACAAATATTAGAAAGTGTTAGTCATTGTCATCAAAACAGTGTTGTTCACAGAGACTTGAAACCAGAAAATCTATTGCTCGCCAGCAAGGCCAAGGGAGCAGCCGTCAAGCTCGCTGATTTCGGCTTAGCAATCGAGGTACAAGGGGAGCAGCAAGCTTGGTATGGATTTGCTGGCACTCCAGGTTATTTATCCCCTGAAGTCCTTAAAAAAGACCCATATGGAAAACCTGTGGACATCTGGGCTTGTGGTGTTATTTTATATATATTGCTTGTTGGATATCCTCCATTTTGGGATGAAGACCAACATAGGTTATATGCACAAATTAAAGCTGGTGCTTATGATTACCCATCTCCAGAATGGGATACTGTGACACCGGAAGCAAAGAATCTTATTAACAGTATGTTAACAGTGAATCCAGCCAAAAGAATTACGGCAAGTGAAGCTCTGAAACATCCGTGGATTTGTCAAAGGGAACGTGTTGCTTCTACACTACATCGACAAGAAACTGTAGAATGTTTGAAAAAATTCAATGCTCGTCGAAAATTAAAGGGTGCCATACTAACAACTATGTTAGCAACTAGAAACTTTTCTAGTCGAAGTATTATGCAGAAAAAAGGTGATGGTTCTCAAGTTAAAGAATCCACAGACAGTAGCACAACTTTAGAGGATGAAGACGTTAAAGCTAGGAAACAAGAAATTGTTAAAATTACTGAACAGTTGATTGATGCCATTAATACTGGAGATTATGAAACATATACAAAATACTGTGATCCACACATGACTGCTTTTGAACCTGAGGCATTGGGTAATTTAATTGAAGGAATGGATTTCCATAAATTTTACTTTGATAATGCTTCAGGAAAAAGCTGTAAATCTTTGAATACCACAATCTTGAATCCTACAGTTCATCTTTTAGGAGAAGATGGTGCTTGTGTCGCATACATACGACTTACTCAATATGTTGATAAAATGGGTCTTGCTCACACGCAGCAAAGTGAAGAGACGCGTGTTTGGCACAAACGTGATGGTAAATGGCAAAGTGTCCACTTTCACCGCTCTGGGTCTGCTTCCTCACCTTTCACTTCTACACACAAATAA
+Matches=0, Start=0, Direction=0, Identical=0
FFGFFFFDEEFEFDEDEEDFEFGGCEGGGFGFGGGHGGFGGGGGGGHGGGGGGGGGHGGEGGGGGBEFFGGGGGGGGGGFFFFFFFFCFDFEGGGGGGGGFFFFFFGFGGGGGGGGGGGGGGHHHHGGGGGGGGGFGFGGGFGFGFFFFFGFEFGGEEGGGGGGGGGGFFFGGFFGFFFGGFFFGFFFGGGEGFGFFGFFFFEFECFEFEFFEFEFFEEFEDFEFEEFFEFFFEFGGGEGGFGFGGGFFFFFFEFEDFFFGFFFGFFFFFFFGFEEEFGGFDEFFEFEFFFFFFFEEEEEEEEEEEEDEEBBDCE?DEDDEFGCCFGFFGFFFFFFFFFFFFGFGFFGGFGGGGGFFFGGFFFGFCEFGGGFGGGGGGGGFGGGGFFGGEFGGFGFFFFGGFFEFFFFFFDFFEFFGGFFGGGFFFEEEFFFEFFFFFEFFFEFFFEFEFEFFFEEFFEFFGFGFFFGGGFGGFGGGFFFFEFFFDFCEEEDEEFEDEEEEEEEEEEEEFDEFFFEEFFFFEEEDCFFFGFFFEFFGGGFFGGGGGGHGFFFFGGGHGGGFEDGFGFGGGGGGGFDGFGGFFFFFFFFFEFEFFFFEFFDEFEFEEGGFGFFFFFFGFFFGFFGGFFFEEFFFFGFFFFGFFFFFFFFFEGFGGGGFGGFFGGGGGGGGGGGGGGGGGGFEFFCEFFFFFGFFEDFGFFFFFGGGGDCDEFFFFFFFFFEEECFFEFFEFFGGGFGGGGGGGGGHGGGFCFFGFFGGGFGFFGFFGFFFFFGGGFGGGFFEGGGGFFFEFGGGGFFGGGFFFFEFEFDEFFFFFFFFFFFFFEFEFFDEFEFFFFFFFFEFEEFEDFEEFFFFFFFFFFEEDFFGGFGGFFGGGGFEFEFFFFFFFFDEFFGFFFEFFFFEE@CCFFFFGFFFFFFFFFFFEFFFFFEFEFFFEEFFFFFFFEFEFFFFFCFFFGGGGFGGGGGGGGGCEFFGGFFGFGHGGGGHGGGGGFGFFGGGGGGGFGGFFGGFFGGGGGGGGFGGFFGFFFFGGGGFGHGGGGGGHGGGHHGGGGGGHHGHGGFGGGGGGGGFFFGGGGFGGGGFGGHGEEGGGGGGGGHGGGHGGGGGHGFHHGGGFEGGGFGGFGFFGFGGGFFGFGGHGGHGGGHHHHGGGGGHHHHHEFGGHHHHHHGGGGGGGFFFGGGGGGGGGGFGHGGFGGGGGFFGGGGGGGGGGGGGGGGFFFFFFFGGFGGGFFFEDFFFFGGFGGGGGGGGGGGGHHGHGGGGGGHGGGGFGFGGFGFGEEGGGGFFFFGGFFFGFGFGEFGGFEFGGGGGGGGFFGFGGGFFFFFFDEEFFFGFEFEGGFFGGGGGGEFFGGFFFGFFGFFFGGGGFFGGGFGGDFEFFGEFFFFGFFFFFFCEEEECFFFFEEFFFFEFFFFFDEEEFEFFFEDCFFFGFFEFFGFFFFFGFGGGGFFF
