# Supplementary material for: Transcriptome walking: a laboratory-oriented GUI-based approach to mRNA identification from deep-sequenced data
Source: BMC Res Notes. 2012 Dec 5;5:673. doi: 10.1186/1756-0500-5-673 (PMC3538525; doi:10.1186/1756-0500-5-673)
Supplement: Additional file 3 — Cupiennius_0162b.fastq Set of nucleotide sequences that generated the reading frame. The two nucleotide files are in FASTQ format with Casava 1.8 quality score coding. Sequences in the Cupiennius_0162b.fastq file contain matching information to the reading frame. They can be viewed against the reading frame directly by opening them in the Sequence program. [file 1756-0500-5-673-S3.fastq]

;Cupiennius_0162 CaM-kinase reads
@HWI-ST766:112:C0EYVACXX:2:2105:12830:175605 1:N:0:ACAGTG
CACAGGCGCGCCTCCACGATGCGCATGAGAGCTGGCGAGTTGTGCAAAATTCCGTGGCGGTAACCGTGTGTGTTAGAAAGCTATCCTCAAACCAATATGG
+Matches=56, Start=-96, Direction=0, Identical=56
CCCFFFFFHHHHHJJJIJJJJIJJJJJJIGIJJJJIJIJHHHHFFFFFFEEEEDEB@?BBBDBDDD@B?A8?AD@CCDDDCCCDDDEDCDCDDDDDCCD@
@HWI-ST766:112:C0EYVACXX:2:1204:11204:64505 2:N:0:ACAGTG
CGAGCCTCCACGATGCGCATGAGAGCTGGCGAGTTGTGCAAAATTCCGTGGCGGTAACCGTGTGTGTTAGAAAGCTATCCTCAAACCAATATGGCTGTGA
+Matches=75, Start=-90, Direction=0, Identical=75
CCCFFFFFHGHHHJIJJIJJJIJJJJIJJIJIJIIJJIJJJJJJJJJJIJHHFD?BBDDDBBADBBDDCDCDDDDDDDDDEC@CDDBDDCDCDDDDD8>:
@HWI-ST766:112:C0EYVACXX:2:1206:3847:116572 1:N:0:ACAGTG
CATGAGAGCTGGCGAGTTGTGCAAAATTCCGTGGCGGTAACCGTGTGTGTTAGAAAGCTATCCTCAAACCAATATGGCTGTGACAGTGTGCACCCGGTTT
+Matches=79, Start=-73, Direction=0, Identical=79
>DDDDDDDDDDDDDDDDDDEDDDCABDDDDDDDDDFFFFHHHJJJJJIJIIJIIIHGJJIHJIHJJJIIGIIIIIJJIIJJJJJJJJHHHHFFFFFFCCC
@HWI-ST766:112:C0EYVACXX:2:2304:2321:95138 2:N:0:ACAGTG
CTGGCGAGTTGTGCAAAATTCCGTGGCGGTAACCGTGTGTGTTAGAAAGCTATCCTCAAACCAATATGGCTGTGACAGTGTGCACCCGGTTTAGCGATAA
+Matches=87, Start=-65, Direction=0, Identical=87
CCCFFFFFHHHHHJJJJJJJJJJJJJJJJFHIJJJFG=C=DGGGHHHHGHEFFFFFEEEEEDDDDDDEDDDDBDCDDD@C>>AA@CDDD>BDCD@B<AB2
@HWI-ST766:112:C0EYVACXX:2:1307:14051:121108 2:N:0:ACAGTG
GGCGAGTTGTGCAAAATTCCGTGGCGGTAACCGTGTGTGTTAGAAAGCTATCCTCAAACCAATATGGCTGTGACAGTGTGCACCCGGTTTAGCGATAATT
+Matches=89, Start=-63, Direction=0, Identical=89
CCCFFFFFHHHHHJJJJJJJJHIJIJJHHJJJJGICHBFGHHGGIJJIHHHHHHFFFFFDDDEEDEDDDDADCDDDCDA@@DDDDDD@DDDD>B>BDBDB
@HWI-ST766:112:C0EYVACXX:2:1208:8080:173531 2:N:0:ACAGTG
GGCGAGTTGTGCAAAATTCCGTGGCGGTAACCGTGTGTGTTAGAAAGCTATCCTCAAACCAATATGGCTGTGACAGTGTGCA
+Matches=71, Start=-63, Direction=0, Identical=71
@B@FFFDDHFHGHIJIIJJJJEHIIJJGHJIJJFGBDCFHIIJIIGHAAEAEFHDFFDECCCACCD@B=BBA;@>:@>;>5(
@HWI-ST766:112:C0EYVACXX:2:2101:12630:189469 1:N:0:ACAGTG
CAAAATTCCGTGGCGGTAACCGTGTGTGTTAGAAAGCTATCCTCAAACCAATATGGCTGTGACAGTGTGCACCCGGTTTAGCGATAATTATGAACTCAAG
+Matches=42, Start=-52, Direction=0, Identical=42
CCCFFFFFHHHHHJJJHIJJJJFHFHFFHIIJJJJJJJJJJJJJJJJJJJJJJHHHHHFFFFFEEAEDEEDDDDDBBBBADCDBDDDDEEDDDEDDDDDD
@HWI-ST766:112:C0EYVACXX:2:1103:10690:194819 2:N:0:ACAGTG
CAAAATTCCGTGGCGGTAACCGTGTGTGTTAGAAAGCTATCCTCAAACCAATATGGCTGTGACAGTGTGCACCCGGTTTAGCGATAATTATGAACTCAAG
+Matches=42, Start=-52, Direction=0, Identical=42
CCCFFFFFHHHHHJJJGIJJJJHIGHGIIJIJIJJJIJJJJJIJIJJJJJIJJHHHHHFDFDFCECEEEEEDDDDD;@DDDDDBBDDDDDEDDECDDCDC
@HWI-ST766:112:C0EYVACXX:2:1301:9909:193764 1:N:0:ACAGTG
CAAAATTCCGTGGCGGTAACCGTGTGTGTTAGAAAGCTATCCTCAAACCAATATGGCTGTGACAGTGTGCACCCGGTTTAGCGATAATTATGAACTCAAG
+Matches=42, Start=-52, Direction=0, Identical=42
CCCFFFFFHHHHGJJJFHIJJJEHDGHHJJJJJJJJJJJJJJHIJJJJJJJGGHHHHFFBDEEEECC@CEADDDDB@BDCDDD@BBDDDDECDEDDCCCC
@HWI-ST766:112:C0EYVACXX:2:2302:20344:142328 1:N:0:ACAGTG
GTGGCGGTAACCGTGTGTGTTAGAAAGCTATCCTCAAACCAATATGGCTGTGACAGTGTGCACCCGGTTTAGCGATAATTATGAACTCAAGGAAGAGCTT
+Matches=51, Start=-43, Direction=0, Identical=51
@@@DDDDDDDHBFH@G@FFHIEHGIIGGHGIIIIIIII@FHIGIGHGEGIEGGICHAA=C>AEDECC9?BCCCB=<?BC@CD@CDCCACCCABA@??CC@
@HWI-ST766:112:C0EYVACXX:2:2206:1901:74117 2:N:0:ACAGTG
GTAACCGTGTGTGTTAGAAAGCTATCCTCAAACCAATATGGCTGTGACAGTGTGCACCCGGTTTAGCGATAATTACGAACTCAAGGAA
+Matches=44, Start=-37, Direction=0, Identical=32
3<?DD@BB>BA>@C>EEDECBCDEEGFHCGC7GIHFFC@HGFCEED<@BHFDBGGHBFBE@EIIGIHHI>HA@EC?FHHFFFDDA@@<
@HWI-ST766:112:C0EYVACXX:2:2106:14558:148545 1:N:0:ACAGTG
CCCGTGTGTGTTAGAAAGCTATCCTCAAACCAATATGGCTGTGACAGTGTGCACCCGGTTTAGCGATAATTATGAACTCAAGGAAGAGCTTGGGAAGGGG
+Matches=97, Start=-34, Direction=0, Identical=92
B@CFDDDDHHHHHGJJIJIIJJJJJGHJIJJJGIJJJJJJIDGGHJGGHBFEIIJIIJHIIJIGHHFFFECEECEEEDDDDDDDDBADDDDDDDDCDDB#
@HWI-ST766:112:C0EYVACXX:2:1103:7785:60006 1:N:0:ACAGTG
GAGGTGTGTTAGAAAGCTATCCTCAAACCAATATGGCTGTGACAGTGTGCACCCGGTTTAGCGATAATTATGAACTCAAGGAAGAGCTTGGAAAGGGTGC
+Matches=97, Start=-32, Direction=0, Identical=97
?CDDDDDDEEDCDDDDDDDDDDCCACCFFDFFFHHHHHJJJIJJJJJIGF@IIJJJJJJJJJJJJJJJJJJIJGJJJIJJJJJJJJIHHHHHFFFFFCC@
@HWI-ST766:112:C0EYVACXX:2:2304:9095:119416 1:N:0:ACAGTG
GTGTGTTAGAAAGCTATCCTCAAACCAATATGGCTGTGACAGTGTGCACCCGGTTTAGCGATAATTATGAACTCAAGGAAGAGCTTGGAAAGGGTGCATT
+Matches=65, Start=-29, Direction=0, Identical=65
B@BDFFFFHGHHHJJJJJJJJJJJJJJJJJJJJJJJHIIJJJGHGHGIJJJJJHIIIJJJHIHHHHHFFFFFFFDECCECBDDDCDDDDDDDDD?BBDED
@HWI-ST766:112:C0EYVACXX:2:1105:4710:158074 2:N:0:ACAGTG
GTGTGTTAGAAAGCTATCCTCAAACCAATATGGCTGTGACAGTGTGCACCCGGTTTAGCGATAATTATGAACTAAAGGAAGAGCTTGGAAAGGGTGCATT
+Matches=64, Start=-29, Direction=0, Identical=38
BDDCCDEDDDDCCCDDDC@@DEDEEEEFFFFFHHHHHHHJIJJJJIIHJJJIJJJJJJIIIIJJJJJJIHEJJIJJJIJJJJJJJIJHHHHHFFFFFCBB
@HWI-ST766:112:C0EYVACXX:2:2201:16469:121092 2:N:0:ACAGTG
GTGTTAGAAAGCTATCCTCAAACCAATATGGCTGTGACAGTGTGCACCCGGTTTAGCGATAATTATGAACTCAAGGAAGAGCTTGGAAAGGGTGCATTTT
+Matches=67, Start=-27, Direction=0, Identical=67
CB@FFFFFHHHHHJJJJJJJJJJJJJIJJJJJJJCGGHJIFHEHIJJJJJHIJJJJJGIIGEFHHHGGFEFFFFEEEECBDCDDDDCCDBDD9?BCDED@
@HWI-ST766:112:C0EYVACXX:2:1303:16343:84911 1:N:0:ACAGTG
TAGAAAGCTATCCTCAAACCAATATGGCTGTGACAGTGTGCACCCGGTTTAGCGATAATTATGAACTCAAGGAAGAGCTTGGAAAGGGTGCATTTTCTGT
+Matches=71, Start=-23, Direction=0, Identical=71
@@<DDFDFHHHH?HIIJEIIJJIIGIJJJIFGIGIJBGDGHJIIIII?FGGIGJIGIGIJIJFHHHHHFFFFFEECACDDDD@CDDDB9<@CEEDDEDDE
@HWI-ST766:112:C0EYVACXX:2:1301:9909:193764 2:N:0:ACAGTG
GAAAGCTATCCTCAAACCAATATGGCTGTGACAGTGTGCACCCGGTTTAGCGATAATTATGAACTCAAGGAAGAGCTTGGAAAGGGTGCATTTTCTGTTG
+Matches=73, Start=-21, Direction=0, Identical=73
ADDDDDDDCDDCDDDDDEEDDDEDDEEFFFFFFHHHHHB<GJJJJJIHHGIJJJJJJJJIHIHJIJIIJJJJJJJJJJJJJJJJJJIHHHHHFFFFFCCC
@HWI-ST766:112:C0EYVACXX:2:2108:11182:157064 1:N:0:ACAGTG
AAGCTATCCTCAAACCAATATGGCTGTGACAGTGTGCACCCGGTTTAGCGATAATTATGAACTCAAGGAAGAGCTTGGAAAGGGTGCATTTTCTGTTGTA
+Matches=75, Start=-19, Direction=0, Identical=75
CCCFFFFFHGHHHJJJJJJJJJIJHIFIJGHHEDCFHIIGIII@GHHIFHIGIIGIJJIGGIIFGHEHBDFFAEEEEBCDDDDD9??CD@CDDDDEDDC>
@HWI-ST766:112:C0EYVACXX:2:2204:11205:174692 2:N:0:ACAGTG
ATCCTCAAACCAATATGGCTGTGACAGTGTGCACCCGGTTTAGCGATAATTATGAACTCAAGGAAGAGCTTGGAAAGGGTGCATTTTCTGTTGTACGAAA
+Matches=80, Start=-14, Direction=0, Identical=80
CCCFFFFFHHHHHJJJJJJJJFHGIJIFHEHIIIJJIJ@GIIGJJIJIJJGHI;CFFGIIJIHHHHHFFFFFDCEEDDD;?@CDDDEEDDEDDCDEDBD5
@HWI-ST766:112:C0EYVACXX:2:2302:20344:142328 2:N:0:ACAGTG
TCCTCAAACCAATATGGCTGTGACAGTGTGCACCCGGTTTAGCGATAATTATGAACTCAAGGAAGAGCTTGGAAAGGGTGCATTTTCTGTTGTACGAAAG
+Matches=81, Start=-13, Direction=0, Identical=81
@9<:@BBCCDDDDDDBDDCCC@@C=>CAEAB<FEGCGHBJIGHGIIGIHFHF?@BFBJJJJJIGGHFHJIGFFFDHGBF9HCJJJJJHHFHFDDDDF@C@
@HWI-ST766:112:C0EYVACXX:2:1204:11204:64505 1:N:0:ACAGTG
TCCTCAAACCAATATGGCTGTGACAGTGTGCACACGGTTTAGCGATAATTATGAACTCAAGGAAGAGCTTGGAAAGGGTGCATTTTCTGTTGTACGAAAG
+Matches=80, Start=-13, Direction=0, Identical=66
@CBCDDBDDEDCCDDDDDEEDEFFEFFHGHHHHHJJJGJJJIGHJJJJJIIGJJJJJIJJJJJJJJIHJJJJJJJIJJJJJJJJJJJHHHHHFDFFFCCC
@HWI-ST766:112:C0EYVACXX:2:1307:14068:13111 1:N:0:ACAGTG
TCCTCAAACCAATATGGCTGTGACAGTGTGCACCCGGTTTAGCGATAATTATGAACTCAAGGAAGAGCTTGGAAAGGGTGCATTTTCTGTTGTACGAAAG
+Matches=81, Start=-13, Direction=0, Identical=81
>DDCDDDCCEEDDDDDDDDDDDDDDEEEEDFDGHJIJJJJJJJJJJJJJJJJIIJJJJJJJJJJJJJIGJJJJJHIJJJIJIJIJJIHHHHHFFFFFCCC
@HWI-ST766:112:C0EYVACXX:2:1307:20264:199372 1:N:0:ACAGTG
CCTCAAACCAATATGGCTGTGACAGTGTGCACCCGGTTTAGCGATAATTATGAACTCAAGGAAGAGCTTGGAAAGGGTGCATTTTCTGTTGTACGAAAGT
+Matches=82, Start=-12, Direction=0, Identical=82
B@CFFFFFGFHHHJJJGIGHGIIJJHEHGEIGJIII:DFGGGIIJGIJJGHGJJGIJIGIFDHEGGDCFFFCCEEBB=?B>ADDEEDDECDDDCA?BBD4
@HWI-ST766:112:C0EYVACXX:2:2303:8180:55541 1:N:0:ACAGTG
CCTCAAACCAATATGGCTGTGACAGTGTGCACCCGGTTTAGCGATAATTATGAACTCAAGGAAGAGCTTGGAAAGGGTGCATTTTCTGTTGTACGAAAGT
+Matches=82, Start=-12, Direction=0, Identical=82
CCCFFFFFHHHHGJJJJJJIIIJIJFHCHHGIJJJJGHJJJJJGIJIJJJIIJJJJJJJIJGGHHHFFFFFDEEDCD?B@DEEDEEDCEDDDDDDDDBD#
@HWI-ST766:112:C0EYVACXX:2:1206:5249:89484 1:N:0:ACAGTG
AAACCAATATGGCTGTGACAGTGTGCACCCGGTTTAGCGATAATTATGAACTCAAGGAAGAGCTTGGAAAGGGTGCATTTTCTGTTGTACGAAAGTGTGT
+Matches=30, Start=-8, Direction=0, Identical=30
CCCFFFFFHGHHHIJHIJIJJBHEHGIJIJJJDHIIJIJIHJIIJJJIIIIIJIJJIGJJEGHHHHFEFFFED;A?CDEDDEDDEDDCCDDDDDD:@:@8
@HWI-ST766:112:C0EYVACXX:2:2304:13935:155475 1:N:0:ACAGTG
CCAATATGGCTGTGACAGTGTGCACCCGGTTTAGCGATAATTATGAACTCAAGGAAGAGCTTGGAAAGGGTGCATTTTCTGTTGTACGAAAGTGTGTACA
+Matches=33, Start=-5, Direction=0, Identical=33
@CCFFFFFHHHGHGIGIGFHHHHDEHHIEFEHGGIIIGEEHIGIJIIGIGGGGICGDHIIJJHHHHFFFF;ABCDACCDCDEDDDCAB??=BCC@>8@C4
@HWI-ST766:112:C0EYVACXX:2:1203:20312:60550 2:N:0:ACAGTG
CCAATATGGCTGTGACAGTGTGCACCCGGTTTAGCGATAATTATGAACTCAAGGAAGAGCTTGGAAAGGGTGCATTTTCTGTTGTACGAAAGTGT
+Matches=84, Start=-5, Direction=0, Identical=84
CCCFFFFFHHHGCDFGGHGIEHHICFGHJEGIDGIH:DEGGIGIGJJIIIGGIJIIEGGHJIHHGFGFFF;AACEEDEDDDDDDDDEDBBDD:A4
@HWI-ST766:112:C0EYVACXX:2:2307:12753:33819 1:N:0:ACAGTG
CAATATGGCTGTGACAGTGTGCACCCGGTTTAGCGATAATTATGAACTCAAGGAAGAGCTTGGAAAGGGTGCATTTTCTGTTGTACGAAAGTGTGTACAG
+Matches=90, Start=-4, Direction=0, Identical=90
CCCFFFFFHHHHHJJJJFIHIIJJJJJIGIJJJIJIJIJJJIJJJJIJJJJJJIJJJJJJJJHHHHHFF?ADDEEEEEDDEDDDDDDDDDDCCCCBDEDA
@HWI-ST766:112:C0EYVACXX:2:2308:18606:81397 2:N:0:ACAGTG
CTGTGACAGTGTGCACCCGGTTTAGCGATAATTATGAACTCAAGGAAGAGCTTGGAAAGGGTGCATTTTCTGTTGTACGAAAGTGTGTACAGAAGAACAC
+Matches=98, Start=4, Direction=0, Identical=98
BC@DFFFFHHHFDIIIIJJIFHIJJJJJJJJJJIIIIIIIJIJIIIJJJJHIJJJIJJIJJEHGFFFFFFFFEEEEEEDDDDD>CDDBDDFEDADDCCD<
@HWI-ST766:112:C0EYVACXX:2:2301:12035:182192 2:N:0:ACAGTG
GTGACAGTGTGCACCCGGTTTAGCGATAATTATGAACTCAAGGAAGAGCTTGGAAAGGGTGCATTTTCTGTTGTACGAAAGTGTGTACAGAAGAACACTT
+Matches=44, Start=6, Direction=0, Identical=44
@B@FFFFFHHHHHJJJJJHIJJJJJJJJJJJJJJJJJJJJJJJIIJJJJJIJJJJJJJJDHHGHHFFFFFFFEEEEDDDDD@CDCBEEFEDDDDDDDDDC
@HWI-ST766:112:C0EYVACXX:2:2108:10783:89412 1:N:0:ACAGTG
TGACAGTGTGCACCCGGTTTAGCGATAATTATGAACTCAAGGAAGAGCTTGGAAAGGGTGCATTTTCTGTTGTACGAAAGTGTGTACAGAAGAACACTTT
+Matches=45, Start=7, Direction=0, Identical=45
@BBFFFEFFFHHHJJJJIIJJJJJJJJIJJJJJJJJJJJJJJIJJGHIJJJJJJIIJJEHHHHHHFFFFFFFEEEBADDDCDDDBDEEEDDDDDDDDDDC
@HWI-ST766:112:C0EYVACXX:2:1305:18538:52769 2:N:0:ACAGTG
ACAGTGTGCACCCGGTTTAGCGATAATTATGAACTCAAGGAAGAGCTTGGAAAGGGTGCATTTTCTGTTGTACGAAAGTGTGTACAGAAGAACACTTTAC
+Matches=47, Start=9, Direction=0, Identical=47
@@CFDFDEHFHGGIJDHIJJIJJFIIJJJJJJJJIIJJJJIIJEHGIJJJIJJJJJCGGHHHHHHHFFFFFFEDDDDDCCCCDEEFEDDDDDDDDDDDDC
@HWI-ST766:112:C0EYVACXX:2:2205:11748:189556 2:N:0:ACAGTG
AGTGTGCACCCGGTTTAGCGATAATTATGAACTCAAGGAAGAGCTTGGAAAGGGTGCATTTTCTGTTGTACGAAAGTGTGTACAGAAGAACACTTTACTA
+Matches=49, Start=11, Direction=0, Identical=49
BC@DDEFFHHHHHHIJJJJJJJJJJJJJJJJJJJJJJJJJJJJJIJJJJJIHJJDHIJJGHHHHHHFFFFFDDDDDCDDCBDDDDDDDDDDDDDDDDDDC
@HWI-ST766:112:C0EYVACXX:2:2101:12630:189469 2:N:0:ACAGTG
AGTGTGCACCCGGTTTAGCGATAATTATGAACTCAAGGAAGAGCTTGGAAAGGGTGCATTTTCTGTTGTACGAAAGTGTGTACAGAAGAACACTTTACTA
+Matches=49, Start=11, Direction=0, Identical=49
9DCDDDDBDDDEEEDFFFHHHHHHJJJIJJIJJJIJJJJJJJJIHJJJHIJJJJJJIIJJJJJJJJJJJJIJJJJJJJJJJIJJJJJHHHHHFFFFFCC@
@HWI-ST766:112:C0EYVACXX:2:2202:11776:101521 2:N:0:ACAGTG
GTGTGCACCCGGTTTAGCGATAATTATGAACTCAAGGAAGAGCTTGGAAAGGGTGCATTTTCTGTTGTACGAAAGTGTGTACAGAAGAACACTTTACTAG
+Matches=50, Start=12, Direction=0, Identical=50
CBCDFFFFHHHHHJJJJJJJJJJJJJJJJJJJJJJJJIJJIJJJJJJJJJHIJHHIIJJHHHHHHHFFFFFDDDDACCCBFEEEDDDDDDDDDDDCDDE>
@HWI-ST766:112:C0EYVACXX:2:1206:5249:89484 2:N:0:ACAGTG
TGTGCACCCGGTTTAGCGATAATTATGAACTCAAGGAAGAGCTTGGAAAGGGTGCATTTTCTGTTGTACGAAAGTGTGTACAGAAGAACACTTTACTAGA
+Matches=51, Start=13, Direction=0, Identical=51
CDDDBBBBBEEDDDFFFHHHFHHHJJJIIIJIJJJJJJJIIJJJJJJJHGIJJJJJJJJIJJJJJJJIIJJJJJJJJJJJJJJJJJIHHFHHFFFFFCC@
@HWI-ST766:112:C0EYVACXX:2:2108:11182:157064 2:N:0:ACAGTG
TGCACCCGGTTTAGCGATAATTATGAACTCAAGGAAGAGCTTGGAAAGGGTGCATTTTCTGTTGTACGAAAGTGTGTACAGAAGAACACTTTACTAGAAT
+Matches=53, Start=15, Direction=0, Identical=53
CDDBDDDDDEADEFFFFHHHFFFHIHEJIJIIGJIJJIIJJJIJIJIHGHHIJJJJJJJJJJJIIIJJJJJJJJIJIJIFIIJIGHGDHHHFDFFFFCC@
@HWI-ST766:112:C0EYVACXX:2:2107:18308:115218 2:N:0:ACAGTG
CCCGGTTTAGCGATAATTATGAACTCAAGGAAGAGCTTGGAAAGGGTGCATTTTCTGTTGTACGAAAGTGTGTACAGAAGAACACTTTACTAGAATTTGC
+Matches=57, Start=19, Direction=0, Identical=57
CCCFFFFFHHHHHJJJJJJJJJJJJJJJJJHIJJJIJJJJJJJJIJFFHIHIJJJJJJJJJJJJHHHFCFEFFFEEEEEEDDDDDDDDDDDEDDDDDDD@
@HWI-ST766:112:C0EYVACXX:2:1305:11200:126840 2:N:0:ACAGTG
CCCGGTTTAGCGATAATTATGAACTCAAGGAAGAGCTTGGAAAGGGTGCATTTTCTGTTGTACGAAAGTGTGTACAGAAGAACACTTTACTAGAATTTGC
+Matches=57, Start=19, Direction=0, Identical=57
CCCFFDFFHGHGDHJJJJJJJJIJJJJJJJIJJJIIJJIJHJIJJJFGIIHHIJJJJJJJJJIJHHHFCDDDEEEEECEEDDDDDDDDCCDEDDDDCDDC
@HWI-ST766:112:C0EYVACXX:2:1104:14840:17473 1:N:0:ACAGTG
CCCGGTTTAGCGATAATTATGAACTCAAGGAAGAGCTTGGAAAGGGTGCATTTTCTGTTGTACGAAAGTGTGTACAGAAGAACACTTTACTAGAATTTGC
+Matches=57, Start=19, Direction=0, Identical=57
CCCFFFFFHHHHHJJJJJIJJJJJJJJIJJIJJJJJJJJJJJJJJJ?FFHJIJJJJIJJIIIJJGHHFBD@DFEEDEEEDDDDDDDDDDDDEDDDDDDDA
@HWI-ST766:112:C0EYVACXX:2:2203:18993:65049 2:N:0:ACAGTG
CCCGGTTTAGCGATAATTATGAACTCAAGGAAGAGCTTGGAAAGGGTGCATTTTCTGTTGTACGAAAGTGTGTACAGAAGAACACTTTACTAGAATTTGC
+Matches=57, Start=19, Direction=0, Identical=57
CCCFFDFFGHHHHJJJJJJJJJJJJJJJJJJJJJJJJJJJIJJJJJFHJJIIJJJJJJIIIJIJHHHFFFCDEEEEEEEEDDDDDDDDDDDEDDCCDDDA
@HWI-ST766:112:C0EYVACXX:2:1304:1817:157117 1:N:0:ACAGTG
CCGGTTTAGCGATAATTATGAACTCAAGGAAGAGCTTGGAAAGGGTGCATTTTCTGTTGTACGAAAGTGTGTACAGAAGAACACTTTACTAGAATTTGCT
+Matches=58, Start=20, Direction=0, Identical=58
DBDDDBDEC?@EC@EFEFEEA?ECGBHGCGGGCIGJJJJJIGJJGJFIHJJJJJJJIIDIIJJJJIJJJJHIIIJJJJJHIHFJIIGFHHHHFFFFFCCC
@HWI-ST766:112:C0EYVACXX:2:2304:2321:95138 1:N:0:ACAGTG
CCGGTTTAGCGATAATTATGAACTCAAGGAAGAGCTTGGAAAGGGTGCATTTTCTGTTGTACGAAAGTGTGTACAGAAGAACACTTTACTAGAATTTGCT
+Matches=58, Start=20, Direction=0, Identical=58
DDDDDDDEDDEFFFFFFFGHHHEGIIJJJIJJJIJJJJJJJIJJJJJJJJJJJJJJJIJJJJJJJJJJJJJIJIJJJJJJJHFJJJJHHHHHFFFFFCCC
@HWI-ST766:112:C0EYVACXX:2:2103:16159:158041 1:N:0:ACAGTG
GGTTTAGCGATAATTATGAACTCAAGGAAGAGCTTGGAAAGGGTGCATTTTCTGTTGTACGAAAGTGTGTACAGAAGAACACTTTACTAGAATTTGCTGC
+Matches=60, Start=22, Direction=0, Identical=60
BCBFFFFFHHHHHJJJJJJJJJJJJJJIJJJJJJJJJIJJJJJFGIJJJJJJJJJJJIJJJJIJJDHHHHHHFFFFEFEEEEDDDDDDEDCDDDDDDDCA
@HWI-ST766:112:C0EYVACXX:2:1205:4598:78489 1:N:0:ACAGTG
GCTAGAGATAATTATGAACTCAAGGAAGAGCTTGGAAAGGGTGCATTTTCTGTTGTACGAAAGTGTGTACAGAAGAACACTTTACTAGAATTTGCTGCAA
+Matches=97, Start=24, Direction=0, Identical=94
CCCFFFFFHHHHHJJJJJJJJJJJJJJJGIJJJJJJJJJJJDGGJJJJJJJIJJJJJIJJJJJDGFHHIJIJHHHHHFFFFFEEEEEEEDDDDDDCCDDD
@HWI-ST766:112:C0EYVACXX:2:1202:18626:170616 1:N:0:ACAGTG
TATGAACTCAAGGAAGAGCTTGGAAAGGGTGCATTTTCTGTTGTACGAAAGTGTGTACAGAAGAACACTTTACTAGAATTTGCTGCAAAAATTATTAATA
+Matches=74, Start=36, Direction=0, Identical=74
CCCFDFDDHHHHGHIJHHIJJIJII>FGHCFGIIIIGIJJJJJJJJJJJIJFGBGHGHGHIIGHGA@@ACEHHFFCEDFFFFEECCE@CD=ACCDDDAAA
@HWI-ST766:112:C0EYVACXX:2:2101:18799:195165 2:N:0:ACAGTG
TATGAACTCAAGGAAGAGCTTGGAAAGGGTGCATTTTCTGTTGTACGAAAGTGTGTACAGAAGAACACTTTACTAGAATTTGCTGCAAAAATTATTAATA
+Matches=74, Start=36, Direction=0, Identical=74
CCCFFFFFHHHHHIJJIJJJIJJJJJJJJEGHGJJJJJJJIJJIJJJJJJIIHHIHIJJJIJJJJJJJJHHGHHHHFFFFFFEECEEEDDDDDDEEEEE>
@HWI-ST766:112:C0EYVACXX:2:2304:17279:116094 1:N:0:ACAGTG
ATGAACTCAAGGAAGAGCTTGGAAAGGGTGCATTTTCTGTTGTACGAAAGTGTGTACAGAAGAACACTTTACTAGAATTTGCTGCAAAAATTATTAATAC
+Matches=75, Start=37, Direction=0, Identical=75
B?BFFFFFHHHHHJJJJJJJJJJJJJJJEHIJJJJJJJJJJJJJJJJJJIFHGIIIJJJJJJJJJJJJJHHHHHHFFFFFFFEEEEEEDDDDDEFFEEED
@HWI-ST766:112:C0EYVACXX:2:2106:14558:148545 2:N:0:ACAGTG
TGAACTCAAGGAAGAGCTTGGGAAGGGTGCATTTTCTGTTGTACGAAAGTGTGTACAGAAGAACACTTTACTAGAATTTGCTGCAAAAATTATTAATACA
+Matches=76, Start=38, Direction=0, Identical=76
@DDDCDDDDEEDEEEFFFFHEHHHIJJJIJIJJIHIIJJIIIHGIHHEHHJJJIIJIIJJIHDGHJJJJJIJJJJJJGHCIIJJIJJHHHHHFFFDD@C@
@HWI-ST766:112:C0EYVACXX:2:1106:20630:107129 2:N:0:ACAGTG
CTCAAGGAAGAGCTTGGAAAGGGTGCATTTTCTGTTGTACGAAAGTGTGTACAGAAGAACACTTTACTAGAATTTGCTGCAAAAATTATTAATACAAAGA
+Matches=80, Start=42, Direction=0, Identical=80
CCCFFFFFHHHHHJJJJJJJJJJCGIJJJJJJJJJIJIIIIIIJJHHHHIHIJJJJIJJGIJJJJJJIJJHHHHGHFFFFFFEEDEEDEEFEEEDDDDDD
@HWI-ST766:112:C0EYVACXX:2:2105:5200:73609 2:N:0:TCAGTG
CAAGGAAGAGCTTGGAAAGGGTGCATTTTCTGTTGTACGAAAGTGTGTACAGAAGAACACTTTACTAGAATTTGCTGCAAAAATTATTAATACAAAGAAA
+Matches=82, Start=44, Direction=0, Identical=82
CCCFFEFFHHHHHIJIJJJJJ?FHHIJJJJJJJJJIIJJIJJJBFBGGIJGHIJIJJJJJJJIGJJIJGIHHHHHDHFFFFFDEEDEEFFEEDDDDDDD9
@HWI-ST766:112:C0EYVACXX:2:1203:20312:60550 1:N:0:ACAGTG
GAAGAGCTTGGAAAGGGTGCATTTTCTGTTGTACGAAAGTGTGTACAGAAGAACACTTTACTAGAATTTGCTGCAAAAATTATTAATACAAAGAAATTGT
+Matches=86, Start=48, Direction=0, Identical=86
DDDDC?@CCAEDEFBHEE??>HDD=GEHCGIIHGHGIHGIIIIIIIIIIGGHDFBIIGGHIHCGIIFIIIIHHGFHDEEGIGIHIIHFGHDHEDD;F@@@
@HWI-ST766:112:C0EYVACXX:2:2304:13935:155475 2:N:0:ACAGTG
GAAGAGCTTGGAAAGGGTGCATTTTCTGTTGTACGAAAGTGTGTACAGAAGAACACTTTACTAGAATTTGCTGCAAAAATTATTAATACAAAGAAATTGT
+Matches=86, Start=48, Direction=0, Identical=86
@ADCA=6AEEEFFDBHFHHHHGCEDGGGHJJIHDHGJJIIIIHDIJIIHDHJIIGFCHGGHHGGIIGJJJJGGGJJIEHJIFIHGHDHGHHFFEDD?<B@
@HWI-ST766:112:C0EYVACXX:2:2201:8118:175746 2:N:0:ACAGTG
CTTGGAAAGGGTGCATTTTCTGTTGTACGAAAGTGTGTACAGAAGAACACTTTACTAGAATTTGCTGCAAAAATTATTAATACAAAGAAATTGTCTGCTA
+Matches=92, Start=54, Direction=0, Identical=92
CCCFFFFFHHGFHIJJJJJJJJIJJGIJJJJJJEIGHHGIIIJJJIJJJJIHIJJJJJJJJJJJJJJJJJJJJHHHHHHFFFFFFEEEDECDDCEDDDC>
@HWI-ST766:112:C0EYVACXX:2:1103:10690:194819 1:N:0:ACAGTG
TTGGAAAGGGTGCATTTTCTGTTGTACGAAAGTGTGTACAGAAGAACACTTTACTAGAATTTGCTGCAAAAATTATTAATACAAAGAAATTGTCTGCCAG
+Matches=92, Start=55, Direction=0, Identical=90
CEDDDDDDEEEEFFFFFHHHHHIIGJJJIJJJJJJJJJJJJJJIIIHHJJJJJJJJJJJJJJJJJJJJJJJJIJJIJJJIJJJJJJJHHHHHFFFFFCCC
@HWI-ST766:112:C0EYVACXX:2:1103:21332:167239 1:N:0:ACAGTG
GGAAAGGGTGCATTTTCTGTTGTACGAAAGTGTGTACAGAAGAACACTTTACTAGAATTTGCTGCAAAAATTATTAATACAAAGAAATTGTCTGCTAGAG
+Matches=95, Start=57, Direction=0, Identical=95
?@?DDD;A<CDBFHHIBBDCF@A?<<8C@A:?:CGGCAFAGIIAE@BDGH>FB?FACHGGC@FGIIGII@DGHHFEAE=@@DEC?B@CCAAD:@;A@>@>
@HWI-ST766:112:C0EYVACXX:2:1207:5132:76967 2:N:0:ACAGTG
GAAAGGGTGCATTTTCTGTTGTACGAAAGTGTGTACAGAAGAACACTTTACTAGAATTTGCTGCAAAAATTATTAATACAAAGAAATTGTCTGCTAGAGA
+Matches=30, Start=58, Direction=0, Identical=30
@BCDFFFBFHHHGJJJJIJJIIIIJJJJIFEFHIIJJJIJIJIGGHJJJJHHGIGIGIJJIGEIJGGGIJFJJGHHHGEHFCEEFEDEECEDDDCCCDD#
@HWI-ST766:112:C0EYVACXX:2:1305:3061:4208 1:N:0:ACAGTG
GAAAGGGTGCATTTTCTGTTGTACGAAAGTGTGTACAGAAGAACACTTTACTAGAATTTGCTGCAAAAATTATTAATACAAAGAAATTGTCTGCTAGAGA
+Matches=96, Start=58, Direction=0, Identical=96
BCCFFFFDHHHHHJJJJIJJJJJJJJJJJCFFHGIJJJJJIJJJJJJJJJJJIIIJJJJJJJJJJJJJJJJJJHHHHHHHFFFFFCEEECEDDDDCDDD3
@HWI-ST766:112:C0EYVACXX:2:1205:5865:31066 1:N:0:ACAGTG
GGGTGCATTTTCTGTTGTACGAAAGTGTGTACAGAAGAACACTTTACTAGAATTTGCTGCAAAAATTATTAATACAAAGAAATTGTCTGCTAGAGATTTT
+Matches=34, Start=62, Direction=0, Identical=34
CCCDFFFFHHHHHJIJJGHJJJJJIEGDHFIIJJJJIJJJJJJJJIJJIJJJJIJJIIJJJJJJJJJIJJJJIJJHHHHHHFFFFDFFEEECEEDDDDDA
@HWI-ST766:112:C0EYVACXX:2:2106:16723:6763 2:N:0:TCAGTG
TTCTGTTGTACGAAAGTGTGTACAGAAGAACACTTTACTAGAATTTGCTGCAAAAATTATTAATACAAAGAAATTGTCTGCTAGAGATTTTCAAAAGTTA
+Matches=100, Start=71, Direction=0, Identical=100
CCCFFFFFHHHHHJJJDGHHHIJJJJJJJJJIJJJJIJJJJJJJJJJJJJHHJJJJJJJJJJJJJJJJIJIJJJJGHHHHHHFFFFEFEEEECDDDDCC>
@HWI-ST766:112:C0EYVACXX:2:1205:4598:78489 2:N:0:ACAGTG
TCTGTTGTACGAAAGTGTGTACAGAAGAACACTTTACTAGAATTTGCTGCAAAAATTATTAATACAAAGAAATTGTCTGCTAGAGATTTTCAAAAGTTAG
+Matches=44, Start=72, Direction=0, Identical=44
DDDEEDDFFFFFHHHHJJJIGIJJJJIIHHHJJIJJIJJJJJJJJJJJJJJJJJJJJJJJJJJHJJJJJJJJJJJJJJJJJJJJJJJHHHHHFFFFFCCC
@HWI-ST766:112:C0EYVACXX:2:2302:3733:79942 1:N:0:ACAGTG
TGTTGTACGAAAGTGTGTACAGAAGAACACTTTACTAGAATTTGCTGCAAAAATTATTAATACAAAGAAATTGTCTGCTAGAGATTTTCAAAAGTTAGAA
+Matches=100, Start=74, Direction=0, Identical=100
CCCFFFFFHHHHHGHHIJJJJJJIJJJIJJJJJIJJJJJJJJJJJJIJJJJJJJJJJJJJJJJJJJJIJJJIJIJEHHHHHFFFFFFFEEEEEEDCDDD>
@HWI-ST766:112:C0EYVACXX:2:2307:5718:178240 2:N:0:ACAGTG
TGTACGAAAGTGTGTACAGAAGAACACTTTACTAGAATTTGCTGCAAAAATTATTAATACAAAGAAATTGTCTGCTAGAGATTTTCAAAAGTTAGAACGA
+Matches=100, Start=77, Direction=0, Identical=100
B@@DDFFFHHDF?FFFHJIIJIJJJJIGGIEHIJIJGEHJGICHIJIJJJGHIJIJIJJJIJJIJJIIIIHHGHGHFFHHECFFFFFFEEE@@@EDCD>:
@HWI-ST766:112:C0EYVACXX:2:2105:5200:73609 1:N:0:TCAGTG
GTACGAAAGTGTGTACAGAAGAACACTTTACTAGAATTTGCTGCAAAAATTATTAATACAAAGAAATTGTCTGCTAGAGATTTTCAAAAGTTAGAACGAG
+Matches=100, Start=78, Direction=0, Identical=100
BCACCEEFFFFDCCHHGHHIJIHEJJGGGIJJIJJJJJJIJJIJJJJIJIJJJJJJIIJJJJJJIIHGJJIIJJJJJJJIJJJJJJJHHHHHFFFFFCCC
@HWI-ST766:112:C0EYVACXX:2:1307:14051:121108 1:N:0:ACAGTG
TACGAAAGTGTGTACAGAAGAACACTTTACTAGAATTTGCTGCAAAAATTATTAATACAAAGAAATTGTCTGCTAGAGATTTTCAAAAGTTAGAACGAGA
+Matches=100, Start=79, Direction=0, Identical=100
5;=>CEEFFFFFEEFGHHHHIHHGHHJIJIIIJIJIJJIJIJJJJJJJIJJJIJIIIJJJJIFJIGIIIIJIJJJJJJJJJJJJJJIHHHHHFFDFFCCC
@HWI-ST766:112:C0EYVACXX:2:2308:18606:81397 1:N:0:ACAGTG
ACGAAAGTGTGTACAGAAGAACACTTTACTAGAATTTGCTGCAAAAATTATTAATACAAAGAAATTGTCTGCTAGAGATTTTCAAAAGTTAGAATGAGAG
+Matches=99, Start=80, Direction=0, Identical=94
@DEEEEFFFHHHGHHHIIIEEGCHHCHIIJJJJJIJJJJIJJJIJJJIJIJJJJIHJIJJJIJJJJJIHIJJIJJIJJJJIIJJJIHHHHHGFFFFFC@@
@HWI-ST766:112:C0EYVACXX:2:1306:18864:132546 1:N:0:ACAGTG
CGAAAGTGTGTACAGAAGAACACTTTACTAGAATTTGCTGCAAAAATTATTAATACAAAGAAATTGTCTGCTAGAGATTTTCAAAAGTTAGAACGAGAGG
+Matches=100, Start=81, Direction=0, Identical=100
B@@FFFDDAFBFHJJJJIIJJIJJJIJJIGJIIJIIJJJJGJJIJJJIJJJJJJJJIGGJIIIIIJHIEGJIJJIGGGHHDHHHGFFFEDFEED@BB>?7
@HWI-ST766:112:C0EYVACXX:2:2101:18799:195165 1:N:0:ACAGTG
AAGTGTGTACAGAAGAACACTTTACTAGAATTTGCTGCAAAAATTATTAATACAAAGAAATTGTCTGCTAGAGATTTTCAAAAGTTAGAACGAGAGGCAG
+Matches=99, Start=84, Direction=0, Identical=99
DDDDEFEEEFFFFFFFHHEHHHHJIJIJJJIIJJIJJJJJJJJIJJIJJJIHIJJJJJJJJJJJIJJJJJJJJJJJJJJJJJIJJIJHHFHHFFFFFCCC
@HWI-ST766:112:C0EYVACXX:2:2108:10783:89412 2:N:0:ACAGTG
GTGTGTACAGAAGAACACTTTACTAGAATTTGCTGCAAAAATTATTAATACAAAGAAATTGTCTGCTAGAGATTTTCAAAAGTTAGAACGAGAGGCAAGG
+Matches=100, Start=86, Direction=0, Identical=100
3DDEDEEEEFFFFFFDEHHHGHGHJJJJJJJJJIJJJJJJJJJJJIJIJJJJJJJJJJJJJIJJJJJJJJJJJJJJJJJJJJJJJJJHHHHHFFFFFCCC
@HWI-ST766:112:C0EYVACXX:2:1302:6965:4517 2:N:0:ACAGTG
TGTGTACAGAAGAACACTTTACTAGAATTTGCTGCAAAAATTATTAATACAAAGAAATTGTCTGCTAGAGATTTTCAAAAGTTAGAACGAGAGGCAAGGA
+Matches=59, Start=87, Direction=0, Identical=59
CCBFFFFFGHHHHJIJJJJJJJJIJJIIJJJJJJJJJJJJJJIJJJJJJJHIJJJJJJJJJJJJJIJJGJJIJJJIIGIJHEHHHHHFFFDDDB@BB@D2
@HWI-ST766:112:C0EYVACXX:2:1205:5865:31066 2:N:0:ACAGTG
GTACAGAAGAACACTTTACTAGAATTTGCTGCAAAAATTATTAATACAAAGAAATTGTCTGCTAGAGATTTTCAAAAGTTAGAACGAGAGGCAAGGATTT
+Matches=62, Start=90, Direction=0, Identical=62
CEEEEEEEEEDDDFFFFHFHHHHHJJJJIIJJJJJJJJJJJJJJIGJJIIJJIJJJJJJJJJJJJJJJJJJJJJJJJHJIIHIGJJJHHHHHFFFFFCCC
@HWI-ST766:112:C0EYVACXX:2:1106:20630:107129 1:N:0:ACAGTG
AGAACACTTTACTAGAATTTGCTGCAAAAATTATTAATACAAAGAAATTGTCTGCTAGAGATTTTCAAAAGTTAGAACGAGAGGCAAGGATTTGTCGGAA
+Matches=69, Start=97, Direction=0, Identical=69
CDEEDFDDEDCCDDEEEDEEFFFFFHHGHHCJJIJJIIHJIJJJJJJIJJIJIJJJJJJJIJJJJJJJJJJJJJJJJJJJJJJJJIJHHHHHFFFFFCCC
@HWI-ST766:112:C0EYVACXX:2:1305:6572:187779 1:N:0:ACAGTG
AACACTTTACTAGAATTTGCTGCAAAAATTATTAATACAAAGAAATTGTCTGCTAGAGATTTTCAAAAGTTAGAACGAGAGGCAAGGATTTGTCGGAAGT
+Matches=100, Start=99, Direction=0, Identical=100
CCCFFFFFHHHHHJJJJJIJIJJJJJJJJJIJJGIJIJJJJIGIIIJJIIIJJJIJJJCJIHIJIJIJIGIIIJIGEGHGFBDFBDDBDDDDDCB@D?@C
@HWI-ST766:112:C0EYVACXX:2:1307:12569:141105 2:N:0:ACAGTG
CTTTACTAGAATTTGCTGCAAAAATTATTAATACAAAGAAATTGTCTGCTAGAGATTTTCAAAAGTTAGAACGAGAGGCAAGGATTTGTCGGAAGTTGAA
+Matches=100, Start=103, Direction=0, Identical=100
CCCFFFFFHHHHHJJJJJJJJJJJJJJJJJJJJJJJJJIJJJJJJJJJJJHIJJJJJJJJJJJJJIJIIJJJIIJJHHFE@EDEEEEEEDDDDDDDCDD3
@HWI-ST766:112:C0EYVACXX:2:2104:15384:34816 1:N:0:ACAGTG
CTTTACTAGAATTTGCTGCAAAAATTATTAATACCAAGAAATTGTCTGCTAGAGATTTTCAAAAGTTAGAACGAGAGGCAAGGATTTGTCGGAAGTTGAA
+Matches=99, Start=103, Direction=0, Identical=65
CCCFFFFFHHHHHJJJIJJJJJJIJJJJJJJJJJGIJJJJJJJJJIJJJJJJJJEHJJJJJJJJIIJJJJJJJJJIHHFFFFDEEEEEEDDDDDDDDDDC
@HWI-ST766:112:C0EYVACXX:2:2305:20137:41690 2:N:0:ACAGTG
ACTAGAATTTGCTGCAAAAATTATTAATACAAAGAAATTGTCTGCTAGAGATTTTCAAAAGTTAGAACGAGAGGCAAGGATTTGTCGGAAGTTGAACCAC
+Matches=100, Start=107, Direction=0, Identical=100
@CCFFDDFHHHGHJJJJIJIJJIIEIJJIJJIJJIHJJIIIIHHIIJIJJICEHCGHGHHJGGIJEHHIIIIIHHFHEFDBCAECEDDBBBC@CCCDDD@
@HWI-ST766:112:C0EYVACXX:2:2304:17279:116094 2:N:0:ACAGTG
ATTTGCTGCAAAAATTATTAATACAAAGAAATTGTCTGCTAGAGATTTTCAAAAGTTAGAACGAGAGGCAAGGATTTGTCGGAAGTTGAACCACCCAAAT
+Matches=100, Start=113, Direction=0, Identical=100
CDDDDDEDDDDEFDCEEEEFEEDEEEEEEEFFFFFHHHHHHJJJJJJJJIJJJJJJJJJIGJJJJJJIJJJJJJJJJJJJJJJJJJJHHHHHDFFFFCCB
@HWI-ST766:112:C0EYVACXX:2:1105:4214:171395 2:N:0:ACAGTG
CTGCAAAAATTATTAATACAAAGAAATTGTCTGCTAGAGATTTTCAAAAGTTAGAACGAGAGGCAAGGATTTGTCGGAAGTTGAACCACCCAAATATAGT
+Matches=90, Start=118, Direction=0, Identical=90
BC<BDFDDDHHHHFEEIIJJIBDHGGGHIHHHIGGIJIGBFGHIHIIIIGGDGHHIIJGAGHEEGII?EEHHE?EDEBDCCCD;@@;=??;BDDCDCA@C
@HWI-ST766:112:C0EYVACXX:2:1308:10022:5866 2:N:0:ACAGTG
TGCAAAAATTATTAATACAAAGAAATTGTCTGCTAGAGATTTTCAAAAGTTAGAACGAGAGGCAAGGATTTGTCGGAAGTTGAACCACGCAAATATAGTT
+Matches=99, Start=119, Direction=0, Identical=88
CCCFFFFFHHHHHJJJJJJJJJJJJJJJIJJJJJJJIJIIJJIJIIJJJIDFIJJJJIJIJGHIGJJJJHHHHHFFFDDCEDDDDDDDDDDDDDDEDAB@
@HWI-ST766:112:C0EYVACXX:2:1205:12942:189467 2:N:0:ACAGTG
AAAAATTATTAATACAAAGAAATTGTCTGCTAGAGATTTTCAAAAGTTAGAACGAGAGGCAAGGATTTGTCGGAAGTTGAACCACCCAAATATAGTTCGA
+Matches=94, Start=122, Direction=0, Identical=94
CCCFFFFFHHHGHJJJJIJJJJJJJGJJJJJJJJJHJJJJJJJJJJJJJIGGHJJJJJJJJJJJJJJJJJHHHFEFECCEEEBBDDDDDDDDFEDDFED<
@HWI-ST766:112:C0EYVACXX:2:2106:16723:6763 1:N:0:TCAGTG
AAAATTATTAATACAAAGAAATTGTCTGCTAGAGATTTTCAAAAGTTAGAACGAGAGGCAAGGATTTGTCGGAAGTTGAACCACCCAAATATAGTTCGAC
+Matches=30, Start=123, Direction=0, Identical=30
DEEDCEEEEFDEDDDDEDDDDDDDEEEECFFFFFFFHHHHHJJJIIHJIIIJIGIJJJJJJJJJJJIJIJJJJJIIJIHGIHFJJJJHHHHHFFFFFBBC
@HWI-ST766:112:C0EYVACXX:2:2307:5718:178240 1:N:0:ACAGTG
TATTAATACAAAGAAATTGTCTGCTAGAGATTTTCAAAAGTTAGAACGAGAGGCAAGGATTTGTCGGAAGTTGAACCACCCGAATATAGTTCGACTGCAC
+Matches=34, Start=128, Direction=0, Identical=18
@A@B>C@>DDDEDCCDDDDCC@C>>DDCECCEEDFCFFFEFHHHC;HG>GCJJJIGIIHJJJJGJJJJHGIGHDEEGEIJJJJIGEIHHHHHDDFFF@?@
@HWI-ST766:112:C0EYVACXX:2:1305:11200:126840 1:N:0:ACAGTG
TATTAATACAAAGAAATTGTCTGCTAGAGATTTTCAAAAGTTAGAACGAGAGGCAAGGATTTGTCGGAAGTTGAACCACCCAAATATAGTTCGACTGCAC
+Matches=35, Start=128, Direction=0, Identical=35
DDDEEDDCCCCEDDC@CBBCDCCCDEECAEDDFBFFFHHHHEHJIIJJJIJJIGJJIIGJJJJJJJJJJJIJJIHGGEJJJJJIIIJHHHHHFFFFFCCC
@HWI-ST766:112:C0EYVACXX:2:2303:8180:55541 2:N:0:ACAGTG
TATTAATACAAAGAAATTGTCTGCTAGAGATTTTCAAAAGTTAGAACGAGAGGCAAGGATTTGTCGGAAGTTGAACCACCCAAATATAGTTCGACTGCAC
+Matches=35, Start=128, Direction=0, Identical=35
ADCC>DC@ACDECDDDCDB?CCC@EDEEEEEEFFFFFHHHHHHIIHJIHGJJJIJJIJJJJJIJIIGGIJJIJJIHGCJJIJJJJJIHHHHHFEFFD@@B
@HWI-ST766:112:C0EYVACXX:2:2303:19133:156359 2:N:0:ACAGTG
AATACAAAGAAATTGTCTGCTAGAGATTTTCAAAAGTTAGAACGAGAGGCAAGGATTTGTCGGAAGTTGAACCACCCAAATATAGTTCGACTGCACGACA
+Matches=39, Start=132, Direction=0, Identical=39
@CCFFFFFGHHHGG9EFIIJGIJIGJJIJJGJJIJJEEIGIJJIIIJJJJFHIJJJJJJJJJIJGHE;?CFFEFDBDDDDCDFDDCFEDDBBD?CDDDD3
@HWI-ST766:112:C0EYVACXX:2:2201:20193:89430 2:N:0:ACAGTG
AAAGAAATTGTCTGCTAGAGATTTTCAAAAGTTAGAACGAGAGGCAAGGATTTGTCGGAAGTTGAACCACCCAAATATAGTTCGACTGCACGACAGTATC
+Matches=44, Start=137, Direction=0, Identical=44
CCCFFFFFHHHHHJJJJJIJIHJJJJJJJJJHIJJJJJJIJIJJIJGJJJHHIJJJJJJJJHIFHHHHHFDEDBEDEEEDFEEDDDDDCDDDBDDDCCED
@HWI-ST766:112:C0EYVACXX:2:1101:17960:123752 1:N:0:ACAGTG
AAAGAAATTGTCTGCTAGAGATTTTCAAAAGTTAGAACGAGAGGCAAGGATTTGTCGGAAGTTGAACCACCCAAATATAGTTCGACTGCACGACAGTATC
+Matches=44, Start=137, Direction=0, Identical=44
CCCFFFFFHHHHHJJJJJJJIJJJJJJJJJJIJJJJJJJJJIJJIJJJJIJJJJHJJJJDIIJJHHHHHFFFDDDEEDEDDDCDBDB@CDCD@BDD@CDD
@HWI-ST766:112:C0EYVACXX:2:1302:1303:163763 1:N:0:ACAGTG
AGAAATTGTCTGCTAGAGATTTTCAAAAGTTAGAACGAGAGGCAAGGATTTGTCGGAAGTTGAACCACCCAAATATAGTTCGACTGCACGACAGTATCCA
+Matches=46, Start=139, Direction=0, Identical=46
@CCFFFFFHHHHHJJJJJIJJJJJJJJIJHIIIJJJJIIIJJIJJJJIJJJJIJJJJJJJIFIIHEEHFFFFEDC@CCDECBDDDDDDC<?>@B:@CDA#
@HWI-ST766:112:C0EYVACXX:2:2305:5539:19437 2:N:0:ACAGTG
AAATTGTCTGCTAGAGATTTTCAAAAGTTAGAACGAGAGGCAAGGATTTGTCGGAAGTTGAACCACCCAAATATAGTTCGACTGCACGACAGTATCCAGG
+Matches=48, Start=141, Direction=0, Identical=48
@@@FFFDDHFHFBHGFHIGIJJJJJJJHIIIJJJJIJGGHJJJICEEEGIGIIJGEGFHGIJGIGGFFFDF>CEEC6>C@BBD:<CABDDBBACCCCCD?
@HWI-ST766:112:C0EYVACXX:2:2108:10276:16799 2:N:0:ACAGTG
TGTCTGCTAGAGATTTTCAAAAGTTAGAACGAGAGGCAAGGATTTGTCGGAAGTTGAACCACCCAAATATAGTTCGACTGCACGACAGTATCCAGGAAGA
+Matches=52, Start=145, Direction=0, Identical=52
@@@DFFFFGHFFDHHIIIGJHCGHHEHHDEFFHIIJIJIG=>BGIGIIIIACGIJHIGHCHIHGHFFFFFDCCFACB@@@C>CBBB@DDEEECCA<?ABD
@HWI-ST766:112:C0EYVACXX:2:1306:13867:182368 1:N:0:ACAGTG
CTGCTAGATATTTTCAAAAGTTAGAACGAGAGGCAAGGATTTGTCGGAAGTTGAACCACCCAAATATAGTTCGACTGCACGACAGTATCCA
+Matches=46, Start=148, Direction=0, Identical=46
??@;DDBD?FDFHGIIGHE?AEAGHGH:FFAGE;;;BF9?D@?9?:FABFFCGHDHCFEHACHEC=ADCEEDCCC?@CCC==@@:C>CD>4
@HWI-ST766:112:C0EYVACXX:2:1202:13135:168091 2:N:0:ACAGTG
CTGCTAGAGATTTTCAAAAGTTAGAACGAGAGGCAAGGATTTGTCGGAAGTTGAACCACCCAAATATAGTTCGACTGCACGA
+Matches=37, Start=148, Direction=0, Identical=37
@CCFFFFFHFHHHJJJJJJJIJJIJJJFIJJJJJJJJJJIJJGFGIIJJJIIIIGJJFIJHHHGFFFFFFFFDCDDDCDC@2
@HWI-ST766:112:C0EYVACXX:2:2106:2382:136483 2:N:0:ACAGTG
CTGCTAGAGATTTTCAAAAGTTAGAACGAGAGGCAAGGATTTGTCGGAAGTTGAACCACCCAAATATAGTTCGACTGCACGACAGTATCCAGGAAGAAGG
+Matches=55, Start=148, Direction=0, Identical=55
CDDDEEDC:@DDDDDDDEDDEDDDDDDEEEEFFFFFFHHHHJJJJJJIIHJJJJIIHDJJJJJJIJJJJJIJJIJJIIHJJJJJJJJHHHGHFFFFFCCC
@HWI-ST766:112:C0EYVACXX:2:1105:4214:171395 1:N:0:ACAGTG
TGCTAGAGATTTTCAAAAGTTAGAACGAGAGGCAAGGATTTGTCGGAAGTTGAACCACCCAAATATAGTTCGACTGCACGACAGTATCCAGG
+Matches=48, Start=149, Direction=0, Identical=48
3DCDAAC@>AAA<>ACDC@;AA=?;BCBEGHCHGHIIIHGGF;FDGHHGIFDC@HF?JGIHCFEE<HGGFHIHHGGIIJHHHHGFFFFDCCC
@HWI-ST766:112:C0EYVACXX:2:1303:18233:118446 1:N:0:ACAGTG
GCTAGAGATTTTCAAAAGTTAGAACGAGAGGCAAGGATTTGTCGGAAGTTGAACCACCCAAATATAGTTCGACTGCACGACAGTATCCAGGAAGAAGGTT
+Matches=57, Start=150, Direction=0, Identical=57
CCCFFFFFHHHHHIJJJJJIJJIJJJIJIJJIJJJJIJJJJIJJJIJJJJIIIJD=EHICHFHHHFFFFFFDDDDDDDDDDDD>CFEDDCDDDDDDDDD@
@HWI-ST766:112:C0EYVACXX:2:1305:3061:4208 2:N:0:ACAGTG
CTAGAGATTTTCAAAAGTTAGAACGAGAGGCAAGGATTTGTCGGAAGTTGAACCACCCGAATATAGTTCGGCTGCACGACAGTATCCAGGAAGAAGGTTA
+Matches=56, Start=151, Direction=0, Identical=29
3EEDCCCCDDDDDDEDDEEDBDDDDDDDDDDDDEEEEDFFHHJJJJJIGIIHIGBJJJIJJJJJJJIGJJJJJIJIJIJJJJJJJJJHHHHHFFFFFCCC
@HWI-ST766:112:C0EYVACXX:2:1107:18077:86073 2:N:0:ACAGTG
CTAGAGATTTTCAAAAGTTAGAACGAGAGGCAAGGATTTGTCGGAAGTTGAACCACCCAAATATAGTTCGACTGCACGACAGTATCCAGGAAGAAGGTTA
+Matches=58, Start=151, Direction=0, Identical=58
CCCFFFFFHHHHHJJJJHIIJIJJJIJIJJIJJJJJJJJJJJJJJIJJJJIHIJJJJJJHHHHHHFFFFFDDDDDDDD@DBDCCFDDDDDDDDBDDDCC:
@HWI-ST766:112:C0EYVACXX:2:1303:13271:22650 2:N:0:ACAGTG
CTAGAGATTTTCAAAAGTTAGAACGAGAGGCAAGGATTTGTCGGAAGTTGAACCACCCAAATATAGTTCGACTGCACGACAGTATCCAGGAAGAAGGTTA
+Matches=58, Start=151, Direction=0, Identical=58
@CCFFFFFHHHHHJJJIJJIIJIJJIJJJJJJJJJIIIJIGIJJIIJHIJHGIIJJJIJHHFHHHFDFFFDDDDCDDD@BDDCDFEDCDCADDDCDDCDA
@HWI-ST766:112:C0EYVACXX:2:2304:9095:119416 2:N:0:ACAGTG
TAGAGATTTTCAAAAGTTAGAACGAGAGGCAAGGATTTGTCGGAAGTTGAACCACCCAAATATAGTTCGACTGCACGACAGTATCCAGGAAGAAGGTTAT
+Matches=59, Start=152, Direction=0, Identical=59
>DCCDDCCCDCDDEDDEDDDDDDDDEEDEEEFFFFFFHJIJIJJJJIHGBGJIGJIJJJIIJIJJJIIIIJIJHFIJHJJJJJJJJJHHHHHFFFFFCCC
@HWI-ST766:112:C0EYVACXX:2:1107:6625:104230 1:N:0:ACAGTG
TAGAGATTTTCAAAAGTTAGAACGAGAGGCAAGGATTTGTCGGAAGTTGAACCACCCAAATATAGTTCGACTGCACGACAGTATCCAGGAAGAAGGTTAT
+Matches=59, Start=152, Direction=0, Identical=59
CCCFFFFFGHHHHJJIGHJJJJIJIGHIJGJIJIJJJJIFHHIJIJEEHIHIIIJJJIIHGGHHHEEFFEDDDCDCB>BBD@CCDDCDDDBDDDDBA@CC
@HWI-ST766:112:C0EYVACXX:2:1203:7638:94280 2:N:0:ACAGTG
GAGATTTTCAAAAGTTAGAACGAGAGGCAAGGATTTGTCGGAAGTTGAACCACCCAAATATAGTTCGACTGCACGACAGTATCCAGGAAGAAGGTTATCA
+Matches=61, Start=154, Direction=0, Identical=61
CCCFFFFFHGHHHJHBGGJJJJJJJJJEGHIJIJJIJGHHEGIJGIGIGIJGIJJJJJHHHH>CEFFFFDD@>A@?BBD:@DDDCDDBDDDDDDCDDD>@
@HWI-ST766:112:C0EYVACXX:2:2201:12354:13394 2:N:0:ACAGTG
TTTCAAAAGTTAGAACGAGAGGCAAGGATTTGTCGGAAGTTGAACCACCCAAATATAGTTCGACTGCACGACAGTATCCAGGAAGAAGGTTATCACTACT
+Matches=66, Start=159, Direction=0, Identical=66
DDBDDDEDDEEDDD@DDDDDDDDDDEEDEDFHHHJIJJJJIHGGIHFJIIJIJJJJJJIIJIGJJIJJJIHJJJJJJJJJJJJJJJJHHHHHFFFFFBC@
@HWI-ST766:112:C0EYVACXX:2:2105:13729:165595 2:N:0:ACAGTG
TCAAAAGTTAGAACGAGAGGCAAGGATTTGTCGGAAGTTGAACCACCCAAATATAGTTCGACTGCACGACAGTATCCAGGAAGAAGGTTATCACTACTTA
+Matches=68, Start=161, Direction=0, Identical=68
@@DCDDDDABB@<BCCDDCCDCDDC@@AB<BE>@HDD@GFAAHABGFFDFEFGDGD66FFF@;GBFCFEHIIIIIIHEHEHIIEGHFFDDCCADADD<B<
@HWI-ST766:112:C0EYVACXX:2:2206:20678:39593 2:N:0:ACAGTG
TCAAAAGTTAGAACGAGAGGCAAGGATTTGTCGGAAGTTGAACCACCCAAATATAGTTCGACTGCACGACAGTATCCAGGAAGAAGGTTATCACTACTTA
+Matches=68, Start=161, Direction=0, Identical=68
CCCFFFFFFHHHHJJEHHIJIIJJJJJJJJJJJJIJJGIIIHGIJJJJJJJIJCGGGHIHHHFFFFEDDDDDCDEDCDDDBDDDDDDDDCDDDDDCDDDE
@HWI-ST766:112:C0EYVACXX:2:1106:19630:79721 1:N:0:ACAGTG
CAAAAGTTAGAACGAGAGGCAAGGATTTGTCGGAAGTTGAACCACCCAAATATAGTTCGACTGCACGACAGTATCCAGGAAGAAGGTTATCACTACTTAA
+Matches=69, Start=162, Direction=0, Identical=69
CCCFFFFFHHHHHJJJJJJIIJJIIJJJJGIIIIJIGHIJJIHIIJJIJJIJIGJIGHHGHHFFFFDDDDDADEECDCDDDDDDDDC@CCDCDCCDDAD@
@HWI-ST766:112:C0EYVACXX:2:1203:9583:140360 1:N:0:ACAGTG
AAAGTTAGAACGAGAGGCAAGGATTTGTCGGAAGTTGAACCACCCAAATATAGTTCGACTGCACGACAGTATCCAGGAAGAAGGTTATCACTACTTAATA
+Matches=71, Start=164, Direction=0, Identical=71
CCCFFFFFHHHHHJJJJIJIJJJJJJJGHIJIJJGIIJJIJJJJJGIJGIIJJJJJIGHFHFFFFCDDDADEEDCCCDDDDDDD>CCC>@A@ACDDECE@
@HWI-ST766:112:C0EYVACXX:2:1308:10022:5866 1:N:0:ACAGTG
AAGTTAGAACGAGAGGCAAGGATTTGTCGGAAGTTGAACCACGCAAATATAGTTCGACTGCACGACAGTATCCAGGAAGAAGGTTATCACTACTTAATAT
+Matches=71, Start=165, Direction=0, Identical=57
DDCDEDBBDBDDDDDCCDDDDDECBFFHHHGIIIJJJIJIIJJJJJJJJIJJJIJIHJJJIHJJJJJJJJJJJJJJJJJJJJJJJJIHHHHHFFFFFCCC
@HWI-ST766:112:C0EYVACXX:2:1108:7555:76155 1:N:0:ACAGTG
AAGTTAGAACGAGAGGCAAGGATTTGTCGGAAGTTGAACCACCCAAATATAGTTCGACTGCACGACAGTATCCAGGAAGAAGGTTATCACT
+Matches=63, Start=165, Direction=0, Identical=63
CCCFFFFFHHHHHIJIIIJJIJJJJIIGIJJIJHIIJJJJJJJJIJJJJJIJJIJIJHGGGFFEDDCB@CADDDDDDDDDCDDCCCCDED3
@HWI-ST766:112:C0EYVACXX:2:2307:12753:33819 2:N:0:ACAGTG
AGAACGAGAGGCAAGGATTTGTCGGAAGTTGAACCACCCAAATATAGTTCGACTGCACGACAGTATCCAGGAAGAAGGTTATCACTACTTAATATTCGAT
+Matches=77, Start=170, Direction=0, Identical=77
?DDDDDDDDDDDDDDDDDDDDDFFFFFHHHHFJJIHJJJJIJJJJJJJIHIIJJIIJJJJIJJJJJJJJJJJJJJJJJJJIJIHJJHHHHHHFFFFFCCC
@HWI-ST766:112:C0EYVACXX:2:1304:20753:43765 1:N:0:ACAGTG
ACGAGAGGCAAGGATTTGTCGGAAGTTGAACCACCCAAATATAGTTCGACTGCACGACAGTATCCAGGAAGAAGGTTATCACTACTTAATATTCGATCTG
+Matches=80, Start=173, Direction=0, Identical=80
CCCFFFFFHHHHHJJJIJHIJJJJJIJIIJJJJJJJJJJJJJJJIIJJJJJJJJJJHHFF@DFEEDDDDDDDDDDDDDDDEDDDDDDEDEEEEE?DCDDD
@HWI-ST766:112:C0EYVACXX:2:1104:15079:142154 2:N:0:ACAGTG
GAGGCAAGGATTTGTCGGAAGTTGAACCACCCAAATATAGTTCGACTGCACGACAGTATCCAGGAAGAAGGTTATCACTACTTAATATTCGATCTGGTAA
+Matches=84, Start=177, Direction=0, Identical=84
CBCFFFFFHHHHHJIJJJJJJJJJJJJJJJJJJJJJJJJJJJJJJJJJJIFHJJJHHHHHHHFFFFEEEEECDDDDEDDDDDDEDEEFFFDDEDDDDCD@
@HWI-ST766:112:C0EYVACXX:2:2302:3733:79942 2:N:0:ACAGTG
GAGGCAAGGATTTGTCGGAAGTTGAACCACCCAAATATAGTTCGACTGCACGACAGTATCCAGGAAGAAGGTTATCACTACTTAATATTCGATCTGGTAA
+Matches=84, Start=177, Direction=0, Identical=84
:DDDDDDDDCCBDDBDDEEEEEEDFEFHEIIJJJIJJJJJJIJJJJJJIIJJJJJJJJJJJJJJJJJJJJJJJJJJHJJIJIJJJIJHHHHHFFFFFCCC
@HWI-ST766:112:C0EYVACXX:2:2305:8439:196713 2:N:0:ACAGTG
AGGCAAGGATTTGTCGGAAGTTGAACCACCCAAATATAGTTCGACTGCACGACAGTATCCAGGAAGAAGGTTATCACTACTTAATATTCGATCTGGTAAC
+Matches=85, Start=178, Direction=0, Identical=85
@@@DDFFFHBHBFFGHIGGH<F@FHGGGIGIBFHIIDGH9BAGEHGGGIGHGHGGDHHHGHFHDBBDEEECCDC;;@@AC@@CCACBCDDD@BBCDACC@
@HWI-ST766:112:C0EYVACXX:2:1201:16779:63544 2:N:0:ACAGAG
CAAGGATTTGTCGGAAGTTGAACCACCCAAATATAGTTCGACTGCACGACAGTATCCAGGAAGAAGGTTATCACTACTTAATATTCGATCTGGTAACCGG
+Matches=88, Start=181, Direction=0, Identical=88
B@@DDDDFHFHHHJGGGGHGBEHIJIIJGHEHIJJJIIHIGGIIIGGJJGFHDHIJGGIHEFHFEFDCECCEDCCCDDDECDEFDCCDFBBD>:@>AC>>
@HWI-ST766:112:C0EYVACXX:2:2204:16230:174730 2:N:0:ACAGTG
AAGGATTTGTCGGAAGTTGAACCACCCAAATATAGTTCGACTGCACGACAGTATCCAGGAAGAAGGTTATCACTACTTAATATTCGATCTGGTAACCGGT
+Matches=89, Start=182, Direction=0, Identical=89
CCCFFFFFHHHHHJJJJJGIJJJJJJJJJJJJJJJIJJJIJJJIJJJJJJIHHIJJJJJHHHHFFFFFEEEEEEEDDDEDEEEEEDDDDDDCCDDDDDD#
@HWI-ST766:112:C0EYVACXX:2:1104:10858:154958 2:N:0:ACAGTG
AGGATTTGTCGGAAGTTGAACCACCCAAATATAGTTCGACTGCACGACAGTATCCAGGAAGAAGGTTATCACTACTTAATATTCGATCTGGTAACCGGTG
+Matches=90, Start=183, Direction=0, Identical=90
CCCFFFFFHHHHHJJJIJJJJJJJJJJJJJJJJJIIJJJJJJJJIJIJJJJJJIJIIJHHHHHFFFFFEEEEDCDDDEDEEEFEDEEDDDDDDACDDB>>
@HWI-ST766:112:C0EYVACXX:2:2302:2545:19414 2:N:0:ACAGTG
GATTTGTCGGAAGTTGAACCACCCAAATATAGTTCGACTGCACGACAGTATCCAGGAAGAAGGTTATCACTACTTAATATTCGATCTGGTAACCGGTGGA
+Matches=92, Start=185, Direction=0, Identical=92
CDDDBBBBDDDDCCDC<8B>;ACFFFFFFEHEGFHDIGGGIGHDFBGFF?GEIIHCGGIIGGEGIIGG@IIIIJJJJJIGGIIJJIIHHGGHFFFFFCCC
@HWI-ST766:112:C0EYVACXX:2:2105:5934:130222 1:N:0:ACAGTG
ATTTGTCGGAAGTTGAACCACCCAAATATAGTTCGACTGCACGACAGTATCCAGGAAGAAGGTTATCACTACTTAATATTCGATCTGGTAACCGGTGGAG
+Matches=93, Start=186, Direction=0, Identical=93
CCCFFFFFHHHHHJJIJIJIIJJJJIJJIIGIJJJIJHJJJJJIIIIFHIJJJJJJJHHHHHBCEFCEDACECACCCDEEFCDDDDDDCDDDDDDBBDDB
@HWI-ST766:112:C0EYVACXX:2:2305:20137:41690 1:N:0:ACAGTG
TCGGAAGTTGAACCACCCAAATATAGTTCGACTGCACGACAGTATCCAGGAAGAAGGTTATCACTACTTAATATTCGATCTGGTAACCGGTGGAGAACTC
+Matches=98, Start=191, Direction=0, Identical=98
>BCDDCCEDC?8B>5DDEDEEEECBFEFHHEHHIIIJIGJJJJIJIHEJJJJJJJIGJIGIHIJIGJIGEEIJIIHIIHIJJIJIHIHHHHHFFFDAB@@
@HWI-ST766:112:C0EYVACXX:2:1302:6965:4517 1:N:0:ACAGTG
TCGGAAGTTGAACCACCCAAATATAGTTCGACTGCACGACAGTATCCAGGAAGAAGGTTATCACTACTTAATATTCGATCTGGTAACCGGTGGAG
+Matches=93, Start=191, Direction=0, Identical=93
0?CDDCCCC@B@@?5BEDC?FFFDFHHHHGEIJIIIGEHIJIJIIIHIJJJJIJJJJJJJJIIIIGJJJJJIJJJJJJJJJJHHHHHFFFFFCCC
@HWI-ST766:112:C0EYVACXX:2:2104:15384:34816 2:N:0:ACAGTG
GGAAGTTGAACCACCCAAATATAGTTCGACTGCACGACAGTATCCAGGAAGAAGGTTATCACTACTTAATATTCGATCTGGTAACCGGTGGAGAACTCTT
+Matches=30, Start=193, Direction=0, Identical=30
>DDDDEDDB?B?;DDFEEEEEEDFFFFHHHHHJJJJJJJJJJJJJJJJGHJJJJJJJJJIHJIGJJJJJJJJJJJJIJJJJJJIJJJHHHHHFFFFFCCC
@HWI-ST766:112:C0EYVACXX:2:1106:1356:10103 1:N:0:ACAGTG
GGAAGTTGAACCACCCAAATATAGTTCGACTGCACGACAGTATCCAGGAAGAAGGTTATCACTACTTAATATTCGATCTGGTAACCGGTGGAGAACTCTT
+Matches=30, Start=193, Direction=0, Identical=30
@@@DFFFFGHHFHIIIIIGGGGHGHIGDHIDHICHGGHIHBFGGIJJJJIJJJIJIJJJJIGIEEHHHEEFFFFDFDEBECAAACDDB?B?BDDBDDDDD
@HWI-ST766:112:C0EYVACXX:2:1205:12942:189467 1:N:0:ACAGTG
AAGTTGAACCACCCAAATATAGTTCGACTGCACGACAGTATCCAGGAAGAAGGTTATCACTACTTAATATTCGATCTGGTAACCGGTGGAGAACTCTTTG
+Matches=32, Start=195, Direction=0, Identical=32
4CCADDDDBB?DDEFEDDDCDEDFDDCHHHHIIIJJJJIJJJJJGJIJJJJJJJJJJJIJJIIJIJJIJJJJJJJJJJJJJJJJJJJHHHHHEFFFFCCC
@HWI-ST766:112:C0EYVACXX:2:1106:19630:79721 2:N:0:ACAGTG
GTTGAACCACCCAAATATAGTTCGACTGCACGACAGTATCCAGGAAGAAGGTTATCACTACTTAATATTCGATCTGGTAACCGGTGGAGAACTCTTTGAG
+Matches=34, Start=197, Direction=0, Identical=34
4EDDDDDB?DCEEEEDDDDEDDFFFFFHFECIHJJJIIJJJJIJJIJJJIJJGJJHGIHDJJJJJJJJIJJJJJJJJJIHJJJJJJJHHHHHFFFFFCCC
@HWI-ST766:112:C0EYVACXX:2:1305:18538:52769 1:N:0:ACAGTG
TTGAACCACCCAAATATAGTTCGACTGCACGACAGTATCCAGGAAGAAGGTTATCACTACTTAATATTCGATCTGGTAACCGGTGGAGAACTCTTTGAGG
+Matches=35, Start=198, Direction=0, Identical=35
#CCDB@?<BDEEEEDDDBDDDDC@DFHHHHIJJJIJJJJIJJJIJJJJJJJJJJIIJIIJJJJJJIJJJIIIJJJIJIHIJJJJJJJHHFHHFFFFFCCC
@HWI-ST766:112:C0EYVACXX:2:1207:5132:76967 1:N:0:ACAGTG
AACCACCCAAATATAGTTCGACTGCACGACAGTATCCAGGAAGAAGGTTATCACTACTTAATATTCGATCTGGTAACCGGTGGAGAACTCTTTGAGGATA
+Matches=38, Start=201, Direction=0, Identical=38
7DDB?DCEEEEDCDBB?DDEEFFFDHFGHJJIHCIIIGIIJIJIJJJJIGGGGJJIIIIIIIGIJIIGJJJIGIGGJIGIGIJJHFCHGHHGFFFFFCCC
@HWI-ST766:112:C0EYVACXX:2:1106:1356:10103 2:N:0:ACAGTG
ACCACCCAAATATAGTTCGACTGCACGACAGTATCCAGGAAGAAGGTTATCACTACTTAATATTCGATCTGGTAACCGGTGGAGAACTCTTTGAGGATAT
+Matches=39, Start=202, Direction=0, Identical=39
BB?8DDEEEDCDCDDB?CC>>FFFHHGHHGIGJJIJJJIJIJIIIHIHHDGHIHDIIIJJJIGHFJIFJJJIHH8IHGGGJIIGHHJGHHHHFFFFFCCC
@HWI-ST766:112:C0EYVACXX:2:1301:4802:9890 2:N:0:ACAGTG
CCACCCAAATATAGTTCGACTGCACGACAGTATCCAGGAAGAAGGTTATCACTACTTAATATTCGATCTGGTAACCGGTGGAGAACTCTTTGAGGATATC
+Matches=40, Start=203, Direction=0, Identical=40
CCCFFFFFHHHHHJJJJJJJIIJJJJJJJJHIJJJJJJFIJIJJJGIJJJHIJJJJJJJJJJJJJIHHHHHEFFFFDD>BDDDDDDDDDDDDDDDDDDD>
@HWI-ST766:112:C0EYVACXX:2:1102:10110:70780 1:N:0:ACAGTG
CACCCAAATATAGTTCGACTGCACGACAGTATCCAGGAAGAAGGTTATCACTACTTAATATTCGATCTGGTAACCGGTGGAGAACTCTTTGAGGATATCG
+Matches=41, Start=204, Direction=0, Identical=41
CCCFDFFFGHHHFJIFIGGIIHIJIBGGGCHHIIIGGEFFHIJJGHIIIIEHHIGIJGGIJJJFDGIHHEAEHDDB>9>?BDCAACCDDCCA?<>>>C:0
@HWI-ST766:112:C0EYVACXX:2:1302:8239:199846 2:N:0:ACAGTG
CACCCAAATATAGTTCGACTGCACGACAGTATCCAGGAAGAAGGTTATCACTACTTAATATTCGATCTGGTAACCGGTGGAGAACTCTTTGAGGATATCG
+Matches=41, Start=204, Direction=0, Identical=41
CCCFFFFFHHHHHJJJJJJJJJJJJJJJJFHGIJJJJIJJJJJJHIIJJJHIJJJJJJJJJJJJJJIHHHHHHFFFDABDDDDBDDDDDDDDDDDDDDD@
@HWI-ST766:112:C0EYVACXX:2:1303:18233:118446 2:N:0:ACAGTG
CACCCAAATATAGTTCGACTGCACGACAGTATCCAGGAAGAAGGTTATCACTACTTAATATTCGATCTGGTAACCGGTGGAGAACTCTTTGAGGATATCG
+Matches=41, Start=204, Direction=0, Identical=41
9<BDEEFEDDDDDDDDEEEDDFFFHHHHHHHJJJJJJJJJJJIJJJJIHIIIFJIJJJJJIJJJJJJJJJIJIJJJJJJJIIJJJJJHHHHHFFFFFCCC
@HWI-ST766:112:C0EYVACXX:2:1202:18626:170616 2:N:0:ACAGTG
ACCCAAATATAGTTCGACTGCACGACAGTATCCAGGAAGAAGGTTATCACTACTTAATATTCGATCTGGTAACCGGTGGAGAACTCTTTGAGGATATCGT
+Matches=42, Start=205, Direction=0, Identical=42
<B@>>CA>>@AA??85@@=AA;B>EHEEHFHGGCEIIJIGHHGJIJIGFB>DCIGIIIHHDGHDDDDEGH?:DGGGJJIIIHHJJJIHHHGHFFFFFC@C
@HWI-ST766:112:C0EYVACXX:2:1305:6572:187779 2:N:0:ACAGTG
CCCAAATATAGTTCGACTGCACGACAGTATCCAGGAAGAAGGTTATCACTACTTAATATTCGATCTGGTAACCGGTGGAGAACTCTTTGAGGATATCGTG
+Matches=43, Start=206, Direction=0, Identical=43
DDEEEDCA@BDDDDCADCDCDFFFFDHHHHHJIJJIIIHGHJJJJIGGGEFIIIJJJJJIJJIGJIJJJIGJIJJJJJJJHHJJJJJHHHGHFFFFFCCC
@HWI-ST766:112:C0EYVACXX:2:2204:21093:58398 2:N:0:ACAGTG
CCAAATATAGTTCGACTGCACGACAGTATCCAGGAAGAAGGTTATCACTACTTAATATTCGATCTGGTAACCGGTGGAGAACTCTTTGAGGATATCGT
+Matches=42, Start=207, Direction=0, Identical=42
#AB>>;@C<BDBBCDEDDCDB;BHCHFEFIGGEJIGJJJIJIIHGFCED@CGIEDHBJIJIJJJJJJIGIJJJJJJJHFEGJIJJHGFGHFFFFFCCC
@HWI-ST766:112:C0EYVACXX:2:1104:14840:17473 2:N:0:ACAGTG
CCAAATATAGTTCGACTGCACGACAGTATCCAGGAAGAAGGTTATCACTACTTAATATTCGATCTGGTAACCGGTGGAGAACTCTTTGAGGATATCGTGG
+Matches=44, Start=207, Direction=0, Identical=44
DEEFDDDCDDBDDDDDDDDDDFFFFFFFHHHHHJJJJJJJJJJJJIGJIJJJJJJJJJJJJJJJJJJJJHJJJJJJJJJJIJJJJJJHHHHHFFFFFCCC
@HWI-ST766:112:C0EYVACXX:2:1205:9001:76698 1:N:0:ACAGTG
CAAATATAGTTCGACTGCACGACAGTATCCAGGAAGAAGGTTATCACTACTTAATATTCGATCTGGTAACCGGTGGAGAACTCTTTGA
+Matches=33, Start=208, Direction=0, Identical=33
@@@FDDFFHDHFFGH?FEFHHIIIBG@GFHGHAFHEHHBCB?9FHGFBB?FEEGIIHCHEGIIIIB7@EACBD<<>AD?B>CDCCA:3
@HWI-ST766:112:C0EYVACXX:2:2105:7883:82637 1:N:0:ACAGTG
AAATATAGTTCGACTGCACGACAGTATCCAGGAAGAAGGTTATCACTACTTAATATTCGATCTGGTAACCGGTGGAGAACTCTTTGAGGATATCGTGGCT
+Matches=46, Start=209, Direction=0, Identical=46
DEDDDDDDBDDDCDDDDBDCCECEEFDFFHHHHGHGJJJJJIGHFGHFIJJJIGEIIJJJIJJJJIHGJIIJJJJIJIHJJJJJJJJHHHGHFFFFFCB@
@HWI-ST766:112:C0EYVACXX:2:1306:13867:182368 2:N:0:ACAGTG
ATATAGTTCGACTGCACGACAGTATCCAGGAAGAAGGTTATCACTACTTAATATTCGATCTGGTAACCGGTGGAGAACTCTTTGAGGATATCGTGG
+Matches=44, Start=211, Direction=0, Identical=44
3;CDDB??;5;@9@A??DA;@@DCHCA;AGGIHIIGGGGHHFIIGHF9GGCEHFF=B9GDGHCDHHEG@GD?BGFCBGHBF<IGHDBHBDADAB8;
@HWI-ST766:112:C0EYVACXX:2:2202:16604:174291 2:N:0:ACAGTG
TATAGTTCGACTGCACGACAGTATCCAGGAAGAAGGTTATCACTACTTAATATTCGATCTGGTAACCGGTGGAGAACTCTTTGAGGATATCGTGGCTCG
+Matches=48, Start=212, Direction=0, Identical=48
@CCFFEFFHHHHHJJJJJJIIJIJJIGIJGHJJFJJDHIJJIJJJJJJJJIGIIJJGEHIJFCHIIJHGFFDDDEEDDDDDDDDBDCDCACDCDBDDD#
@HWI-ST766:112:C0EYVACXX:2:2306:20598:119463 2:N:0:ACAGTG
ATAGTTCGACTGCACGACAGTATCCAGGAAGAAGGTTATCACTACTTAATATTCGATCTGGTAACCGGTGGAGAACTCTTTGAGGATATCGTGGCTCGAG
+Matches=50, Start=213, Direction=0, Identical=50
@@CFDFFFGFHGDIGGIHIIEHGGHJEIEHGJJII?HGGIIIGAEHHIGIHGIEGIIJJIGIJJFGHB=BDCCCECCDDDD@:<CCCCCCBDDDBDD<<@
@HWI-ST766:112:C0EYVACXX:2:2104:15221:64616 2:N:0:ACAGTG
ATAGTTCGACTGCACGACAGTATCCAGGAAGAAGGTTATCACTACTTAATATTCGATCTGGTAACCGGTGGAGAACTCTTTGAGGATATCGTGGCTCG
+Matches=48, Start=213, Direction=0, Identical=48
CCCFFFFFHHHHHJJJJJJJHIJJJJJJHIJJJJJGHIJJJJJJJJJJJJJJIJJJJJJJJHIJJJHHBFFDDEEDDDDDDDDDDDDDCDDDDDDDD#
@HWI-ST766:112:C0EYVACXX:2:1101:17960:123752 2:N:0:ACAGTG
ATAGTTCGACTGCACGACAGTATCCAGGAAGAAGGTTATCACTACTTAATATTCGATCTGGTAACCGGTGGAGAACTCTTTGAGGATATCGTGGCTCGAG
+Matches=50, Start=213, Direction=0, Identical=50
CDDD??DCDDBDDDBDDEDCCDEEEEEEFFFFFFHHHHHHDIIGJJJIHIJJIJJJJJJJJIHFJJJIJJJJIHGJJIJJJJIJJJJHHHGHFFFFFCCC
@HWI-ST766:112:C0EYVACXX:2:2205:8669:160820 2:N:0:ACAGTG
TAGTTCGACTGCACGACAGTATCCAGGAAGAAGGTTATCACTACTTAATATTCGATCTGGTAACCGGTGGAGAACTCTTTGAGGATATCGTGGCTCG
+Matches=48, Start=214, Direction=0, Identical=48
;@BBBDDADDD?CGHHHIJAAHGFCHHDHIGIIIBFHDFGHDHH@FEHHIHIGIJGIJI>CECHIJEHFFDDCEDDDDDCCCBD::ADDBDDDDDD#
@HWI-ST766:112:C0EYVACXX:2:1104:2544:179262 1:N:0:ACAGTG
AGTATCCAGGAAGAAGGTTATCACTACTTAATATTCGATCTGGTAACCGGTGGAGAACTCTTTGAGGATATCGTGGCTCGAGAGT
+Matches=53, Start=231, Direction=0, Identical=53
@@@DFFFFHHHHHJJJJHIIJJJJJJJJJIJIJJJJJJJJJJIHHGIIJJDGGHJJIJIIJJIIIGIJHHGHD@DBBEC;;?9;(
@HWI-ST766:112:C0EYVACXX:2:1203:16839:168858 2:N:0:ACAGTG
AGTATCCAGGAAGAAGGTTATCACTACTTAATATTCGATCTGGTAACCGGTGGAGAACTCTTTGAGGATATCGTGGCTCGAGAGT
+Matches=53, Start=231, Direction=0, Identical=53
@B@FFFFFHHHHGJJJIGHEHIIIIJJJJJJJEIJJIGIIIHIIJIJIJIDFBHIJGJJJJJJIIJJGHHHHHDFFCEE:>?A;,
@HWI-ST766:112:C0EYVACXX:2:2307:16541:185280 1:N:0:ACAGTG
AGTATCCAGGAAGAAGGTTATCACTACTTAATATTCGATCTGGTAACCGGTGGAGAACTCTTTGAGGATATCGTGGCTCGA
+Matches=49, Start=231, Direction=0, Identical=49
CCBDFFFFHHHHHJJJJIHIJJIJJJJJJJJJJJIJJJJJJJJDGIJJGJDHIJJJJJJJJJJIJEIGHHHHGFFFDEE63
@HWI-ST766:112:C0EYVACXX:2:1308:15680:151864 1:N:0:ACAGTG
TATCCAGGAAGAAGGTTATCACTACTTAATATTCGATCTGGTAACCGGTGGAGAACTCTTTGAGGATATCGTGGCTCGAGAGT
+Matches=53, Start=233, Direction=0, Identical=53
C@CFFFFFDFFHHJIIJJJIJJGGEGIIJIGIACBHGHACHGGEHIIJJBA;@GFDDD@AF@CAC@D?ECE?@8?>@@:;A=,
@HWI-ST766:112:C0EYVACXX:2:2104:12224:20186 2:N:0:ACAGTG
AGGAAGAAGGTTATCACTACTTAATATTCGATCTGGTAACCGGTGGAGAACTCTTTGAGGATATCGTGGCTCGAGAGTATTACAGTGAAGCCGATGCCAG
+Matches=91, Start=238, Direction=0, Identical=91
:CCCDDDDDDDFDDCCDDCDEDFEDDDBDEECDDEFFFEHGJJJJIIEFEGIGJJIIFIGIGHBGIIJIHGIJIIIJIIHHEGIJJJHHHHHFFFFFCCC
@HWI-ST766:112:C0EYVACXX:2:1107:6625:104230 2:N:0:ACAGTG
AGGAAGAAGGTTATCACTACTTAATATTCGATCTGGTAACCGGTGGAGAACTCTTTGAGGATATCGTGGCTCGAGAGTATTACAGTGAAGCCGATGCCAG
+Matches=91, Start=238, Direction=0, Identical=91
3CCDCCDDCCCDDCC>CDDDDDFCBCC?AA>@C;CEEDAFHE@EF@AF=;GEGHGFGIIIIEF>GGCGGFC<CFDDEEJIIHFIHBGHHHHFDFFFFCCC
@HWI-ST766:112:C0EYVACXX:2:1307:12569:141105 1:N:0:ACAGTG
GAAGGTTATCACTACTTAATATTCGATCTGGTAACCGGTGGAGAACTCTTTGAGGATATCGTGGCTCGAGAGTATTACAGTGAAGCCGATGCCAGCCATT
+Matches=86, Start=243, Direction=0, Identical=86
#CDCCCB>@?CDEDDDDEDDDDBDDDDCCCDDDDFFHHGHFJIIHJIIJJIGGIGHGCIIIJIIHEIIGHDGGEGFCIIJJIJJJJJHGHGHFFFFFCCC
@HWI-ST766:112:C0EYVACXX:2:1107:18077:86073 1:N:0:ACAGTG
AGGTTATCACTACTTAATATTCGATCTGGTAACCGGTGGAGAACTCTTTGAGGATATCGTGGCTCGAGAGTATTACAGTGAAGCCGATGCCAGCCATTGC
+Matches=82, Start=245, Direction=0, Identical=82
CCDDDBADCDDCDEEEDDDDDDDDDDCDDDDADFFFFHHFHHHJJIJIGIHJJJJIJGJJJIIJJIGJJIGGIGGJIIGJJJIJJJJGHHHHFFFFFCCC
@HWI-ST766:112:C0EYVACXX:2:2105:12830:175605 2:N:0:ACAGTG
GTTATCACTACTTAATATTCGATCTGGTAACCGGTGGAGAACTCTTTGAGGATATCGTGGCTCGAGAGTATTACAGTGAAGCCGATGCCAG
+Matches=82, Start=247, Direction=0, Identical=82
(CDCC>5CCCDFDDC?CCDDECADDEFDB=FDIIIGIIHCGGGGIIGGBGB@BGGHGGHGHFBGHFAF9HJIHGGIJIHHHGHFFFFFCCC
@HWI-ST766:112:C0EYVACXX:2:1103:20194:52496 1:N:0:ACAGTG
ATCACTACTTAATATTCGATCTGGTAACCGGTGGAGAACTCTTTGAGGATATCGTGGCTCGAGAGTATTACAGTGAAGCCGATGCCAGCCATTGCATACA
+Matches=87, Start=250, Direction=0, Identical=87
CCCFFFFFHHDHFIJJIIJIIIJJJEHJGIJEHIDGIJJJJIJJIIJIAFHIIJGIIIJIGHHEE?@BEEE>A;>>CCCBBDDD7@>CBD?CCCCCCCA:
@HWI-ST766:112:C0EYVACXX:2:1105:18701:13530 1:N:0:ACAGTG
CACTACTTAATATTCGATCTGGTAACCGGTGGAGAACTCTTTGAGGATATCGTGGCTCGAGAGTATTACAGTGAAGCCGATGCCAGCCATTGCATACAAC
+Matches=89, Start=252, Direction=0, Identical=89
CCCFFFFFHHHHHJJJJJJJJJHJJJJJICGIJJIJJJJJJJJJJJJJJJJJHIJJJJIBE=B7?CFFDEE@CEECCDDDDBBDACBD?CDCDDDCC@@:
@HWI-ST766:112:C0EYVACXX:2:2208:16301:104062 2:N:0:ACAGTG
ACTTAATATTCGATCTGGTAACCGGTGGAGAACTCTTTGAGGATATCGTGGCTCGAGAGTATTACAGTGAAGCCGATGCCA
+Matches=74, Start=256, Direction=0, Identical=74
(>>@DDBDCDCDDEC?DFD?:=BIGGEHEF=GC@ECIGEFBB@?D6@>IFA@DEEE@@HCHEDE<9GHDHHDFD?>D???8
@HWI-ST766:112:C0EYVACXX:2:1302:8239:199846 1:N:0:ACAGTG
ACTTAATATTCGATCTGGTAACCGGTGGAGAACTCTTTGAGGATATCGTGGCTCGAGAGTATTACAGTGAAGCCGATGCCAGCCATTGCATACAACA
+Matches=73, Start=256, Direction=0, Identical=73
4CDDEEBDDDBDDDDDDDDDBBDEECFFFFFDFHHHHHJJJJIIGGGGHIGIIIIIJIHGEIGDGFF<IJJJJJJJJJJJJJJJHHHHHFFFFFBCC
@HWI-ST766:112:C0EYVACXX:2:1104:10858:154958 1:N:0:ACAGTG
CTTAATATTCGATCTGGTAACCGGTGGAGAACTCTTTGAGGATATCGTGGCTCGAGAGTATTACAGTGAAGCCGATGCCAGCCATTGCATACAACAAATA
+Matches=94, Start=257, Direction=0, Identical=94
ADDBD?CDDDDDBCCDDDD@DDDCAEEFCDCFDDFHHFEHHHIJIJJIHF:IIGGGGIIGIEBEGJGJJJJJJJJJJJJJJIJIJJJHHHHHFFFFFCCC
@HWI-ST766:112:C0EYVACXX:2:2303:12444:168005 2:N:0:ACAGTG
TAATATTCGATCTGGTAACCGGTGGAGAACTCTTTGAGGATATCGTGGCTCGAGAGTATTACAGTGAAGCCGATGCCAGCCATTGCATACAACAAATATT
+Matches=70, Start=259, Direction=0, Identical=70
CCCFFFFFHHGHHJJFHJJJJJCGIIIJIJJJJIJJDHIFHIJJJGHIJJGA8B=B7?AECADD;>BE@>A<;;;8ACC<?A>@A@>:AACDDDDBCCD:
@HWI-ST766:112:C0EYVACXX:2:1301:4802:9890 1:N:0:ACAGTG
ATTCGATCTGGTAACCGGTGGAGAACTCTTTGAGGATATCGTGGCTCGAGAGTATTACAGTGAAGCCGATGCCAGCCATTGCATACAACAAATATTAGAA
+Matches=66, Start=263, Direction=0, Identical=66
@DBDDDDDDDDBDBB?DDDDDDCACECCFFFFFFHHHHIIEGJJIJIIGGGJJIJIGHGJIJJIIJJJJJIJJJJJJJJJJJJJJJIFHHHHFFFFFCCC
@HWI-ST766:112:C0EYVACXX:2:1308:2720:7155 1:N:0:ACAGTG
ATTCGATCTGGTAACCGGTGGAGAACTCTTTGAGGATATCGTGGCTCGAGAGTATTACAGTGAAGCCGATGCCAGCCATTGCATAC
+Matches=66, Start=263, Direction=0, Identical=66
@@CFFFFDHFHCFHIIGB@@EHGIII@DHHIIIGIEHIEGIGGGIIGEAFCECHCHHFHHC>CD@;B<88??CAC5<?ACCCC>C3
@HWI-ST766:112:C0EYVACXX:2:1102:18501:137785 1:N:0:ACAGTG
TTCGATCTGGTAACCGGTGGAGAACTCTTTGAGGATATCGTGGCTCGAGAGTATTACAGTGAAGCCGATGCCAGCCATTGCATACAACAAATATTAGAAA
+Matches=65, Start=264, Direction=0, Identical=65
CCCFFFFFHHHHHJJJJEGIIJJJJJJJJJJJJJJJJJJJJJJJGIG@FCE7@CGEHHHEHEFFFDCDDBDDDDD?<CCCDDDDCDDDBDD>ADDDACDC
@HWI-ST766:112:C0EYVACXX:2:1103:20383:97710 1:N:0:ACAGTG
CGATCTGGTAACCGGTGGAGAACTCTTTGAGGATATCGTGGCTCGAGAGTATTACAGTGAAGCCGATGCCAGCCATTGCATACAACAAATATTAGAAAGT
+Matches=63, Start=266, Direction=0, Identical=63
CCCFFFFFFHHHHJJGHIIJJJJJJJJJJIJJIJJJJJGIIJGIIFI@F7@EHIIJC?;AHC@DEDDDBDDDBB?>CCCCCCCACCABB:@@CDDCDDD:
@HWI-ST766:112:C0EYVACXX:2:2103:17606:189819 1:N:0:ACAGTG
GATCTGGTAACCGGTGGAGAACTCTTTGAGGATATCGTGGCTCGAGAGTATTACAGTGAAGCCGATGCCAGCCATTGCATACAACAAATATTAGAAAGG
+Matches=62, Start=267, Direction=0, Identical=62
@CCFFFFDHHHHHJEHIJJJIJJJJJJJIJJJJJIJJHJJJJJGAGCH=CGGIIJJCHHHGGFFDDDDDADBDACACDDDDDCA>?ABACCDDDDCCC#
@HWI-ST766:112:C0EYVACXX:2:1302:17526:125126 2:N:0:ACAGTG
ATCTGGTAACCGGTGGAGAACTCTTTGAGGATATCGTGGCTCGAGAGTATTACAGTGAAGCCGATGCCAGCCATTGCATACAACA
+Matches=61, Start=268, Direction=0, Identical=61
@CCFFFDEHHHHHEGIIJJJJIJJIJJJJJIIJJIJJIIJJJ@<FCFCGEB@CDG7A>HAAE<<B>=C>@BD?@C@:@@CCDC@1
@HWI-ST766:112:C0EYVACXX:2:1207:10474:49571 1:N:0:ACAGTG
TGGTAACCGGTGGAGAACTCTTTGAGGATATCGTGGCTCGAGAGTATTACAGTGAAGCCGATGCCAGCCATTGCATACAACAAATATTAGAAAG
+Matches=58, Start=271, Direction=0, Identical=58
@@@BDEFFGHCFHJGGIJGIIJIGCHIIGCHGHGGIJGIEAA9F=FG;F@EG=@CHHCHFEE>?CEDBBDCDDDDDCDDDDDDDCACAB@CDD3
@HWI-ST766:112:C0EYVACXX:2:2108:19038:73248 1:N:0:ACAGTG
GTAACCGGTGGAGAACTCTTTGAGGATATCGTGGCTCGAGAGTATTACAGTGAAGCCGATGCCAGCCATTGCATACAACAAATATTAGAAAGTGTTAGTC
+Matches=56, Start=273, Direction=0, Identical=56
DD@>DBBADCCC@C>C?C@A:AAC><?FEEEA:EGGGIGFGHGEEC<GDEF@GGIHGIGGJJFIJJIJIIHGHAFIGHE@HGGFEEGHHHGGFFFFF@@C
@HWI-ST766:112:C0EYVACXX:2:2303:19133:156359 1:N:0:ACAGTG
GGTGGAGAACTCTTTGAGGATATCGTGGCTCGAGAGTATTACAGTGAAGCCGATGCCAGCCATTGCATACAACAAATATTAGAAAGTGTTAGTCATTGTC
+Matches=50, Start=279, Direction=0, Identical=50
?DDCDD@@5A?>CDDCDAAB?ACBCFFHBGAD;=;IHGDF@>BJJJJJIJHGGGIIIJJJIGJJJJJIHJIJIIJJJJJJJJJJJJJHHHHHFFFFFCCC
@HWI-ST766:112:C0EYVACXX:2:1202:13135:168091 1:N:0:ACAGTG
GAACTCTTTGAGGATATCGTGGCTCGAGAGTATTACAGTGAAGCCGATGCCAGCCATTGCATACAACAAATATTAGAAAGTGTTAGTCATTGTCATCAAA
+Matches=44, Start=285, Direction=0, Identical=44
#C@DCDCCCCACA@?BBAEEDFECFEE@IJIHD@>IGGFIJJIJJIIIJIIIJJJJJJJIJIGJIIJJIICJJJJJJJJJJJJJJJJGHHHHFFFFFCCC
@HWI-ST766:112:C0EYVACXX:2:1203:16839:168858 1:N:0:ACAGTG
ACTCTTTGAGGATATCGTGGCTCGAGAGTATTACAGTGAAGCCGATGCCAGCCATTGCATACAACAAATATTAGAAAGTGTTAGTCATTGTCATCAAAAC
+Matches=42, Start=287, Direction=0, Identical=42
C?A:DCACADDDBDDDDCDCD@B?AHFFFHGGCCGHGGJJIIJJJJHDJJJJIJJIGEIGIHIIIJJJJJJJJJJJJHGIIJJJJJJHHHHHFFFFF@@C
@HWI-ST766:112:C0EYVACXX:2:1104:16092:156905 1:N:0:ACAGTG
CTCTTTGAGGATATCGTGGCTCGAGAGTATTACAGTGAAGCCGATGCCAGCCATTGCATACAACAAATATTAGAAAGTGTTAGTCATTGTCATCAAAACA
+Matches=41, Start=288, Direction=0, Identical=41
C@CDDFFFHGHHHJJJEGHIIJIGB=B?CGIGEII>ACIEGGIIEHGIHDEHJIIJJHHGHHHFFFFACDCDEDEC@;@DDDCCDDDDCDDDECDCDDD@
@HWI-ST766:112:C0EYVACXX:2:2302:15289:123628 1:N:0:ACAGTG
CTCTTTGAGGATATCGTGGCTCGAGAGTATTACAGTGAAGCCGATGCCAGCCATTGCATACAACAAATATTAGAAAGTGTTAGTCATTGTCATCAAAACA
+Matches=41, Start=288, Direction=0, Identical=41
@CCFFFFFHHHHHJJJIJIJIIGFECGCFHJGIGHFHGIGGIIHJIIIACGHIHIGIHHHHCHFDFFEEEEEEDED>;ADDDDCDEEECDEEFD>CDDDB
@HWI-ST766:112:C0EYVACXX:2:2301:11973:3987 1:N:0:ACAGTG
TTTGAGGATATCGTGGCTCGAGAGTATTACAGTGAAGCCGATGCCAGCCATTGCATACAACAAATATTAGAAAGTGTTAGTCATTGTCATCAAAACAGTG
+Matches=38, Start=291, Direction=0, Identical=38
CCCFFFFFHHHHHIJJJJJJDHGH?FGIIIIIIIIJIIIJGGIFIJJJJGIJIJJJJHHHHEFFDEFFEEDEEE;;@CCDDDEEEDEEEEDDDDDBDD@:
@HWI-ST766:112:C0EYVACXX:2:1201:1862:150299 1:N:0:ACAGTG
AGGATATCGTGGCTCGAGAGTATTACAGTGAAGCCGATGCCAGCCATTGCATACAACAAATATTAGAAAGTGTTAGTCATTGTCATCAAAAC
+Matches=34, Start=295, Direction=0, Identical=34
@CCFFFFFHFFHHIJJEEEG?DEGGEHIAGEICAEGIIIIHIJIJJJJHGHGIGIJJHHHFFGFFDEEFC6>CDCCCCD>CC@DDDDDDDD2
@HWI-ST766:112:C0EYVACXX:2:1102:2794:6534 1:N:0:ACAGTG
AGGATATCGTGGCTCGAGAGTATTACAGTGAAGCCGATGCCAGCCATTGCATACAACAAATATTAGAAAGTGTTAGTCATTGTCATCAAAACAGTGTTGT
+Matches=96, Start=295, Direction=0, Identical=96
CCCFFFFFHHHHHIJIGIGJ?GHIGGEIFGHIHGJJIIJIJGGEHGEHGGGHIJJIIHGGGHHFFFFFFD;@CEECCCDDDCDEEECCDDDDDCCCCC@C
@HWI-ST766:112:C0EYVACXX:2:2208:16195:6428 2:N:0:ACAGTG
GGATATCGTGGCTCGAGAGTATTACAGTGAAGCCGATGCCAGCCATTGCATACAACAAATATTAGAAAGTGTTAGTCATTGTCATCAAAACAGTGTTGTT
+Matches=33, Start=296, Direction=0, Identical=33
4C>DDD@CCB@B@AA@;;;>BFDDCFHCEHJIJJIEIGJJIJJJJJJJIIJIJJIJJJJJJJJJJJJJJJJJJJJJJJJJJJJJJJJHHHHHFFFFFCC@
@HWI-ST766:112:C0EYVACXX:2:1203:15134:32394 1:N:0:ACAGTG
GATATCGTGGCTCGAGAGTATTACAGTGAAGCCGATGCCAGCCATTGCATACAACAAATATTAGAAAGTGTTAGTCATTGTCATCAAAACAGT
+Matches=32, Start=297, Direction=0, Identical=32
C@@FFFFFHHHGHIFHEGAEEGGEDHFCGGGEGGGHEBGHHCH@FHECGHGDHEGGGCEECHEBCFFE7;AEEECCEDDCDDDDDDDDC95<(
@HWI-ST766:112:C0EYVACXX:2:1207:10474:49571 2:N:0:ACAGTG
ATCGTGGCTCGAGAGTATTACAGTGAAGCCGATGCCAGCCATTGCATACAACAAATATTAGAAAGTGTTAGTCATTGTCATCAAAACAGTGTTG
+Matches=91, Start=300, Direction=0, Identical=91
2B=<>@>@>>CBCDDBDDEAHHEHEIIGIIJIIGIJJJJJIIIFIIGEJJJJJJJIJJJJJIIIJIJJJJIGIGIIJJJJGFGHGHFFFFFCCC
@HWI-ST766:112:C0EYVACXX:2:2107:10127:170503 1:N:0:ACAGTG
GCTCGAGAGTATTACAGTGAAGCCGATGCCAGCCATTGCATACAACAAATATTAGAAAGTGTTAGTCATTGTCATCAAAACAGTGTTGTTCACAGAGACT
+Matches=85, Start=306, Direction=0, Identical=85
CCCFFFFFHHHHHJJJJIJJJJJJJIJIJJJJIJJIJJJJJJJIJIJJJIIHGHIGIJJIIJJIJIJJHHHHFFHDDFFFFDEEEEEDDDCACDDDDCC:
@HWI-ST766:112:C0EYVACXX:2:1104:16092:156905 2:N:0:ACAGTG
CTCGAGAGTATTACAGTGAAGCCGATGCCAGCCATTGCATACAACAAATATTAGAAAGTGTTAGTCATTGTCATCAAAACAGTGTTGTTCACA
+Matches=84, Start=307, Direction=0, Identical=84
#@;@CA>;AB>6;;?>;@FHGJJIIJJJJJIHEIIJIJJIHHFIJJJJJJJJJJIEJJJJIJJJJJJIGIJJIJJGJIGIGHHHHFFFFFBCC
@HWI-ST766:112:C0EYVACXX:2:2301:8239:147032 1:N:0:ACAGTG
CTCGAGAGTATTACAGTGAAGCCGATGCCAGCCATTGCATACAACAAATATTAGAAAGTGTTAGTCATTGTCATCAAAACAGTGTTGTTCACAGAGACTT
+Matches=84, Start=307, Direction=0, Identical=84
BBCFFFFFCFHHHJJJHIJIJJJJJJJJJIJJJJJJJJJJJJJJJJJJJJJJIJJJJJFHIJJJHIJJJJHHHHGEEFBBEF@CEDCEDD>A@ACDACC>
@HWI-ST766:112:C0EYVACXX:2:1106:1687:67063 2:N:0:ACAGTG
CTCGAGAGTATTACAGTGAAGCCGATGCCAGCCATTGCATACAACAAATATTAGAAAGTGTTAGTCATTGTCATCAAAACAGTGTTGTTCACAGAGACTT
+Matches=84, Start=307, Direction=0, Identical=84
?@@FFADF<DFHHJJJFHGHHIIJJJGIJJGGIJJJJJJGIEDHGIIJJIEHIJGIJIEGFHIICHIIJJHDHFEFEEFEE@>CEEDEDCDDCDCCCCD:
@HWI-ST766:112:C0EYVACXX:2:2301:14943:42445 1:N:0:ACAGTG
CTCGAGAGTATTACAGTGAAGCCGATGCCAGCCATTGCATACAACAAATATTAGAAAGTGTTAGTCATTGTCATCAAAACAGTGTTGTTCACAGAGACTT
+Matches=84, Start=307, Direction=0, Identical=84
BCCFFFFFCFHFHJJJJJJJJJJJJJJJJIJJJJJJJJJIJIJJJJJJIHIIJJJJJJGGIIJJHIJJIIHGFHGEHEEFFFCCEEDEDDEDDDDDCDDC
@HWI-ST766:112:C0EYVACXX:2:2103:8889:95629 2:N:0:ACAGTG
CTCGAGAGTATTACAGTGAAGCCGATGCCAGCCATTGCATACAACAAATATTAGAAAGTGTTAGTCATTGTCATCAAAACAGTGTTGTTCACAGAGACTT
+Matches=84, Start=307, Direction=0, Identical=84
BCCFFFFFDFHFHJJJHJIJJJIIIIIIJJJJJJJJIJJJJJIJJJJJJJFHIIIGIJHHIJJJIJJJJJHHGHHHHFFFFD>CCCCEDDEDCDDDCDDC
@HWI-ST766:112:C0EYVACXX:2:1103:7785:60006 2:N:0:ACAGTG
CGAGAGTATTACAGTGAAGCCGATGCCAGCCATTGCATACAACAAATATTAGAAAGTGTTAGTCATTGTCATCAAAACAGTGTTGTTCACAGAGACTTGA
+Matches=82, Start=309, Direction=0, Identical=82
B@@FFFBDHGHHHIHGIJJJJJJJJIJJIJJJJJJJIJJJIIIJJIIGGIIGIJJJFHHGIJGGIIGHHIIGIGGHGHFFDD@ECEDECDDCCDDDDDCC
@HWI-ST766:112:C0EYVACXX:2:2106:15647:24180 2:N:0:ACAGTG
GAGAGTATTACAGTGAAGCCGATGCCAGCCATTGCATACAACAAATATTAGAAAGTGTTAGTCATTGTCATCAAAACAGTGTTGTTCACAGAGACTTGAA
+Matches=81, Start=310, Direction=0, Identical=81
BCCFFDDFHHHGHGIJJJJJJJJJJJJFJJIGJJJIJIJIJJJJJIJJIJHJJJJFFHIIJHIJJJJJIJIJJJJHHHHCD>CECCEEDEEDDDDDDDDD
@HWI-ST766:112:C0EYVACXX:2:1102:2794:6534 2:N:0:ACAGTG
GAGTATTACAGTGAAGCCGATGCCAGCCATTGCATACAACAAATATTAGAAAGTGTTAGTCATTGTCATCAAAACAGTGTTGTTCACAGAGACTTGAAAC
+Matches=79, Start=312, Direction=0, Identical=79
5CCCCA;@@AC@@DDDFFHHHHJJJJJJJIJJJJJJJJJJJJJJJJJJIHJIJJJJIJJJJIJJJJJJJJJJJJJJJJJJJJJJJHJHHHHHFFFFFCBC
@HWI-ST766:112:C0EYVACXX:2:1103:4706:58818 2:N:0:ACAGTG
AGTATTACAGTGAAGCCGATGCCAGCCATTGCATACAACAAATATTAGAAAGTGTTAGTCATTGTCATCAAAACAGTGTTGTTCACAGAGACTTGAAACC
+Matches=78, Start=313, Direction=0, Identical=78
CCBDFFFFHHHHHJJJJJJJJJJJJJJJJJJJJJJJJJJJJJJJJJJJJJHJHHJJJJJJJJJJIIJJJJJJJJHHHHHHFFFFFEEEEDDDDDDDDDD?
@HWI-ST766:112:C0EYVACXX:2:1102:1776:136771 1:N:0:ACAGTG
GTATTACAGTGAAGCCGATGCCAGCCATTGCATACAACAAATATTAGAAAGTGTTAGTCATTGTCATCAAAACAGTGTTGTTCACAGAGACTTGAAACCA
+Matches=77, Start=314, Direction=0, Identical=77
CBBFFFFFHHHHHJJJJJJJJJJJJJJJJJJJJJJJJJJJJJJJJJJGIJIEHIIJJHIJJJJGIIJJJJJJJHHHHHHFFFFFEEEEEEDDDDDDDDDB
@HWI-ST766:112:C0EYVACXX:2:1107:11101:56826 1:N:0:ACAGTG
TATTACAGTGAAGCCGATGCCAGCCATTGCATACAACAAATATTAGAAAGTGTTAGTCATTGTCATCAAAACAGTGTTGTTCACAGAGACTTGAAACCA
+Matches=76, Start=315, Direction=0, Identical=76
CCCFFFFFBFHHFIJIIIGHIEGGIJIIJGGGIGIJJJJJJIJIEIJJIIBFIGFHGHGIJIIIEGJJJJIGIHA?EHHFFB;@CCC@CCCCDCCCD?#
@HWI-ST766:112:C0EYVACXX:2:1104:15079:142154 1:N:0:ACAGTG
TATTACAGTGAAGCCGATGCCAGCCATTGCATACAACAAATATTAGAAAGTGTTAGTCATTGTCATCAAAACAGTGTTGTTCACAGAGACTTGAAACCAG
+Matches=76, Start=315, Direction=0, Identical=76
3>@B>CCDCDDDCCFFFFFFHIIGHIIJIJIJHJJIJJJJJJJJJJJJJJIJJIJJJJJJJJIJJJJJJJJJJJJJIJJJJJJJJJJHHHHHFFFDFCCC
@HWI-ST766:112:C0EYVACXX:2:2106:15647:24180 1:N:0:ACAGTG
TATTACAGTGAAGCCGATGCCAGCCATTGCATACAACAAATATTAGAAAGTGTTAGTCATTGTCATCAAAACAGTGTTGTTCACAGAGACTTGAAACCAG
+Matches=76, Start=315, Direction=0, Identical=76
3DDB:>@>5?DDDDFFFFGHHIIHHIIJIJJIIJIJJJJJJJIJJJJJHIJIJJIHGIJJJJJIJIIJJJIJJJIIJJJJIIHJJJJHFHHHFFFDFCC@
@HWI-ST766:112:C0EYVACXX:2:2104:15221:64616 1:N:0:ACAGTG
TATTACAGTGAAGCCGATGCCAGCCATTGCATACAACAAATATTAGAAAGTGTTAGTCATTGTCATCAAAACAGTGTTGTTCACAGAGACTTGAA
+Matches=76, Start=315, Direction=0, Identical=76
CCDDCCDDACDDDDFFFFHGHGJIGIJIJJJJJJJJJJJJJJJIIJJJJJIJJIJJIIJJJJJHG;IJJJJJJJJJJJJJJJJJJJJHHHHHEDB
@HWI-ST766:112:C0EYVACXX:2:2106:11882:111557 1:N:0:ACAGTG
TTACAGTGAAGCCGATGCCAGCCATTGCATACAACAAATATTAGAAAGTGTTAGTCATTGTCATCAAAACAGTGTTGTTCACAGAGACTTGAAACCAGAA
+Matches=74, Start=317, Direction=0, Identical=74
CCCFFFFFHHDFHJJJJJIIIIIGIIIIIJIJIJFBHHGIIJIJEIGGBFEIIIIIJJJIIIGIGIJJJIJJGHHHEHFFFFEFEECCEDDDDCAA?BDD
@HWI-ST766:112:C0EYVACXX:2:2302:15289:123628 2:N:0:ACAGTG
TACAGTGAAGCCGATGCCAGCCATTGCATACAACAAATATTAGAAAGTGTTAGTCATTGTCATCAAAACAGTGTTGTTCACAGAGACTTGAAAC
+Matches=94, Start=318, Direction=0, Identical=94
3>A@C>CDDDFFGHHHIJIJJJIJJIJJIJJJJJJJJJJJJIHHJJJJJJJJJIFIJJJJJJIJJJJIJJJJJJJJJJJIJHHHHHFFFFFC@C
@HWI-ST766:112:C0EYVACXX:2:2301:2264:79090 2:N:0:ACAGTG
TACAGTGAAGCCGATGCCAGCCATTGCATACAACAAATATTAGAAAGTGTTAGTCATTGTCATCAAAACAGTGTTGTTCACAGAGACTTGAAACCAGAAA
+Matches=100, Start=318, Direction=0, Identical=100
CCCFFFFFHHHHHJJJJJJIIIJJJJJJJJJJJJJJJJIJJJJJJJFDHIFGIHIJIJJHIJJJJJIJJIJCHHHHHHFFFFFFEEECEDDDDDDDDDDD
@HWI-ST766:112:C0EYVACXX:2:1302:9746:127564 2:N:0:ACAGTG
TACAGTGAAGCCGATGCCAGCCATTGCATACAACAAATATTAGAAAGTGTTAGTCATTGTCATCAAAACAGTGTTGTTCACAGAGACTTGAAACCAGAAA
+Matches=73, Start=318, Direction=0, Identical=73
CCCFFFFFGGHHHJJJJJJJJJJJJJJJJJJJJJJJJIIIIIJIJJJHIIDHIHJJJJJFHIJJJJJIJJJIJHGHHHFFFFFEEEECEDDDDDDDDDDC
@HWI-ST766:112:C0EYVACXX:2:2301:11973:3987 2:N:0:ACAGTG
TGAAGCCGATGCCAGCCATTGCATACAACAAATATTAGAAAGTGTTAGTCATTGTCATCAAAACAGTGTTGTTCACAGAGACTTGAAACCAG
+Matches=92, Start=323, Direction=0, Identical=92
3;BBBCFDFFGHHJIJJIJJJJJJJJJJJJJJJJJJJJJJIHJJJJJJJJJJJJJJJIJJJGHJJJJJJJJJJJJJJJJHHHHHFFFDFCCC
@HWI-ST766:112:C0EYVACXX:2:1306:4602:133841 1:N:0:ACAGTG
TGAAGCCGATGCCAGCCATTGCATACAACAAATATTAGAAAGTGTTAGTCATTGTCATCAAAACAGTGTTGTTCACAGAGACTTGAAACCAGG
+Matches=68, Start=323, Direction=0, Identical=68
(?DDBBED@DEEC@IIG@EDGDC@CIGBHIGGFBGGJIHEHHHIGEGGFDHDCAIHGEIIJJIEIGIIJJJIHIIIJIGGBHGHHFDDDD@@@
@HWI-ST766:112:C0EYVACXX:2:1204:4168:179904 2:N:0:ACAGTG
GAAGCCGATGCCAGCCATTGCATACAACAAATATTAGAAAGTGTTAGTCATTGTCATCAAAACAGTGTTGTTCACAGAGACTTGAAACCTG
+Matches=67, Start=324, Direction=0, Identical=67
#BDAA99DCABA@6EEFFHDIGFDGGDGGJIJF@GIIGEGBG@G@FFBEGDDF>HG?DDFFAHHGHGGGGJHHGJIIHDCHHFDDDAD@B@
@HWI-ST766:112:C0EYVACXX:2:1103:20194:52496 2:N:0:ACAGTG
GAAGCCGATGCCAGCCATTGCATACAACAAATATTAGAAAGTGTTAGTCATTGTCATCAAAACAGTGTTGTTCACAGAGACTTGAAACCAG
+Matches=67, Start=324, Direction=0, Identical=67
#DDCCFEBD?HHJIIJIIJIIIGIJJJIIGJJIIJJIIGBGIHEGJIIJJJJJJJIJJJJIHJJJJIJJIJJIHIJJJHHHHHFFFDFCCC
@HWI-ST766:112:C0EYVACXX:2:1304:20753:43765 2:N:0:ACAGTG
GAAGCCGATGCCAGCCATTGCATACAACAAATATTAGAAAGTGTTAGTCATTGTCATCAAAACAGTGTTGTTCACAGAGACTTGAAACCAGAAA
+Matches=67, Start=324, Direction=0, Identical=67
#B?8<DB>FEGHFFEIIGIIGGHHIJIJJJIJJIJIIJJJJJHGIJJJIIIJJJJJJJJIIHJJJJJJJJJJJJJJJJIHJHHHHHEFFFFCCC
@HWI-ST766:112:C0EYVACXX:2:2304:19394:62763 1:N:0:ACAGTG
GCCGATGCCAGCCATTGCATACAACAAATATTAGAAAGTGTTAGTCATTGTCATCAAAACAGTGTTGTTCACAGAGACTTGAAACCAGAAAATCTATTGC
+Matches=64, Start=327, Direction=0, Identical=64
CCCFFFFFHHHHHJJJJJJJJJJJJJJJJJJJJJJJJJGIHIIJIJJJJIJJJJJIJJIJJJGIIJJJJJJJJJJHHHHHFFFCF;?AEEDCACACDCA5
@HWI-ST766:112:C0EYVACXX:2:2106:11882:111557 2:N:0:ACAGTG
GATGCCAGCCATTGCATACAACAAATATTAGAAAGTGTTAGTCATTGTCATCAAAACAGTGTTGTTCACAGAGACTTGAAACCAGAAAATCTATTGCTCG
+Matches=61, Start=330, Direction=0, Identical=61
>DCDDDEEDFFFEBEHHHHHIJJIIIIJJIHJJJJJJJJJIGIJIJJIGGJJJJJIJJJIJJJJJJJJJJJIHFJIIJJIHIIIJJJHHHHHFFFFFCCC
@HWI-ST766:112:C0EYVACXX:2:1306:6078:89061 1:N:0:ACAGTG
CCAGCCATTGCATACAACAAATATTAGAAAGTGTTAGTCATTGTCATCAAAACAGTGTTGTTCACAGAGACTTGAAACCAGAAAATCTATTGCTCGCCAG
+Matches=57, Start=334, Direction=0, Identical=57
CCCFFFFFHHGHHJJJJJJJJIIJFJJIJJJCGFGGIFHIIIIIIJJJJJJJIJJBHFHIIIIGIIJJEIGEGGIHIJGHHGHFFFE;BEC>CCED?BD@
@HWI-ST766:112:C0EYVACXX:2:2103:17606:189819 2:N:0:ACAGTG
CCAGCCATTGCATACAACAAATATTAGAAAGTGTTAGTCATTGTCATCAAAACAGTGTTGTTCACAGAGACTTGAAACCAGAAAATCTATTGCTCGCCAG
+Matches=57, Start=334, Direction=0, Identical=57
BDDDDDDDECEEDDEEDEEEFFFFFFFHHHHHHJJJJJJJJJJJJJJJIFIFJJJJJJJJJIJJJJJJJJJJJJJIHJJJJJJJJJJHHHHHFFFFFCCC
@HWI-ST766:112:C0EYVACXX:2:2206:8261:88187 2:N:0:ACAGTG
CAGCCATTGCATACAACAAATATTAGAAAGTGTTAGTCATTGTCATCAAAACAGTGTTGTTCACAGAGACTTGAAACCAGAAAATCTATTGCTCGCCAGC
+Matches=56, Start=335, Direction=0, Identical=56
B@@FFFDFHGBHHIJJIJJEHCHHJGIIJJAEHHIJGIEFGHDICIGEGI@BBF?DIGIJJIIIIGGJEIIIJIIAEHACCEHFFDDFFFCCEDDDBB@?
@HWI-ST766:112:C0EYVACXX:2:1108:17703:30817 1:N:0:ACAGTG
CAGCCATTGCATACAACAAATATTAGAAAGTGTTAGTCATTGTCATCAAAACAGTGTTGTTCACAGAGACTTGAAACCAGAAAATCTATTGCTCGCCAGC
+Matches=56, Start=335, Direction=0, Identical=56
BCBCC@CDCDECCBCCEEDEDFCFDFFFHEGHFJHJJIJJJIIHF;IIIJIIIJIIIIIEGAGIIGIF?GIJIGHFIJIIJJJJJIJHHHHHFFFFFCCC
@HWI-ST766:112:C0EYVACXX:2:1104:2544:179262 2:N:0:ACAGTG
CCATTGCATACAACAAATATTAGAAAGTGTTAGTCATTGTCATCAAAACAGTGTTGTTCACAGAGACTTGAAACCAGAAAATCTATTGCTCGCCAGCAAG
+Matches=53, Start=338, Direction=0, Identical=53
:CCDDDCDCCDCEDDEFEEEEEFFFFEBHHHHGHIJIJJIJJJJIIGCGGJJJJHJIIJIJJJIHGJJJJIHFJJJJIJIIEJIHGJGHHHHFDFFFCCC
@HWI-ST766:112:C0EYVACXX:2:1302:15255:62924 2:N:0:ACAGTG
CCATTGCATACAACAAATATTAGAAAGTGTTAGTCATTGTCATCAAAACAGTGTTGTTCACAGAGACTTGAAACCAGAAAATCTATTGCTCGCCAGCAAG
+Matches=53, Start=338, Direction=0, Identical=53
CCCFFFFFHHHHHJJJIJJJJJJJJJJHHIJJJGJJJIJGIJJJJJIJJJFHIIJJJJJIJJJJJJJJJJJJJJJJJJGHHHHHFFFFFFEDDDDDDDDD
@HWI-ST766:112:C0EYVACXX:2:2202:11245:192422 2:N:0:ACAGTG
CATTGCATACAACAAATATTAGAAAGTGTTAGTCATTGTCATCAAAACAGTGTTGTTCACAGAGACTTGAAACCAGAAAATCTATTGCTCGCCAGCAAGG
+Matches=52, Start=339, Direction=0, Identical=52
C@CFFFFFHHHHHJJJJJJJIJJIJJFHHIIIFHIJIJGIJIGJJJJJJJJIJIIIJJJIGGGHIJJJIIIIJFIJIJHHHFFHFFFFFEDDDBBDDDC?
@HWI-ST766:112:C0EYVACXX:2:2105:18130:12240 1:N:0:ACAGTG
CATTGCATACAACAAATATTAGAAAGTGTTAGTCATTGTCATCAAAACAGTGTTGTTCACAGAGACTTGAAACCAGAAAATCTATTGCTCGCCAGCAAGG
+Matches=52, Start=339, Direction=0, Identical=52
CCCFFFFFHHHHHJJJJJJJIJJJJJHHJIIIIJIJJJIIJJJJJJJJJJDGHIJJJJJJJJIJJJJJJJJHIIJGHIHEHHHHFFEFB@ACDDDDDCD<
@HWI-ST766:112:C0EYVACXX:2:2302:15993:146330 2:N:0:ACAGTG
CATTGCATACAACAAATATTAGAAAGTGTTAGTCATTGTCATCAAAACAGTGTTGTTCACAGAGACTTGAAACCAGAAAATCTATTGCTCGCCAGCAAGG
+Matches=100, Start=339, Direction=0, Identical=100
@B@FFFDFDDHHHJJGGGGIIEHIIIFGHDGGHIGIJJGHIJIJIGJJIII?FGHHJEGIJJJG@AGGGIIIJEGIGIGEHGHHFFFFFFDDDDDDDCCB
@HWI-ST766:112:C0EYVACXX:2:2106:13154:158235 1:N:0:ACAGTG
CATTGCATACAACAAATATTAGAAAGTGTTAGTCATTGTCATCAAAACAGTGTTGTTCACAGAGACTTGAAACCAGAAAATCTATTGCTCGCCAGCAAGG
+Matches=52, Start=339, Direction=0, Identical=52
@B@FDFFFHHHHHJJJJIJJJIJJJJCHIGIJHIJJJJIJJJJIIJJJGIFFGGHJJHIEIIIJJJIIGHJGIGG=EHHEHHGHFFFFFFDDDDBBDDD<
@HWI-ST766:112:C0EYVACXX:2:2107:14354:178130 1:N:0:ACAGTG
ATTGCATACAACAAATATTAGAAAGTGTTAGTCATTGTCATCAAAACAGTGTTGTTCACAGAGACTTGAAACCAGAAAATCTATTGCTCGCCAGCAAGGC
+Matches=51, Start=340, Direction=0, Identical=51
:CEDDDDCDDEEEEEDEEEEEEEFDFFFHHGHHGHIJJJJJJJJJIJJJIJJJJJJJJIJJJJIJJJJIHGJJJJJJJJJJJJJJJJHHHHHFFFFFCCC
@HWI-ST766:112:C0EYVACXX:2:1108:7555:76155 2:N:0:ACAGTG
GCATACAACAAATATTAGAAAGTGTTAGTCATTGTCATCAAAACAGTGTTGTTCACAGAGACTTGAAACCAGAAAATCTATTGCTCGCCAGCAAGGCCAA
+Matches=48, Start=343, Direction=0, Identical=48
3EECCBDEEEEEDEEEDEEEDEEFFEFFFHHHHHJIIIJJIGHJIJIIHFGIJIIJJJJIIJJJJJHFJJJJJJJJIJJJIJJJJJJHGGHHFFFFFCCC
@HWI-ST766:112:C0EYVACXX:2:2301:8239:147032 2:N:0:ACAGTG
ATACAACAAATATTAGAAAGTGTTAGTCATTGTCATCAAAACAGTGTTGTTCACAGAGACTTGAAACCAGAAAATCTATTGCTCGCCAGCAAGGCCAAGG
+Matches=100, Start=345, Direction=0, Identical=100
EDDDDDFEEEDEEEDDDDEDEEEFFFFFDHHGHHHJJJIHFIJJJJIGHFJIHJJIGGFJIGIHHDJJJJJJIEIJJJJJJJIJJJJHHHGHFFFFFCCC
@HWI-ST766:112:C0EYVACXX:2:1306:9121:44619 2:N:0:ACAGTG
ATACAACAAATATTAGAAAGTGTTAGTCATTGTCATCAAAACAGTGTTGTTCACAGAGACTTGAAACCAGAAAATCTATTGCTCGCCAGCAAGGCCAAGG
+Matches=46, Start=345, Direction=0, Identical=46
CCCFFFFFHHGHHJJJJJJJFHIJJJHJJJJJGIJJJJJJJJJJHIJJJJHHJJJJJIIJJJIJIJJJJJJEIJJJGHHHFHHGFFDDDDDDDDDDDBDB
@HWI-ST766:112:C0EYVACXX:2:2302:17398:141639 1:N:0:ACAGTG
ATACAACAAATATTAGAAAGTGTTAGTCATTGTCATCAAAACAGTGTTGTTCACAGAGACTTGAAACCAGAAAATCTATTGCTCGCCAGCAAGGCCAAGG
+Matches=46, Start=345, Direction=0, Identical=46
CDDDDEFFFFDEEEDDDEEEEEEFEFFFFHHHHHHJJJJIHJJJJJJJJJJJIIJJJIIJJIJIFBJJJJJJJJJJJJJJJJJJJJJHHHHHFFFFFBCC
@HWI-ST766:112:C0EYVACXX:2:1206:16564:120180 1:N:0:ACAGTG
ATACAACAAATATTAGAAAGTGTTAGTCATTGTCATCAAAACAGTGTTGTTCACAGAGACTTGAAACCAGAAAATCTATTGCTCGCCAGCAAGGCCAAGG
+Matches=46, Start=345, Direction=0, Identical=46
ADCDDEEEEDCEDEDDDEEEEEEFDFFFFEHHHHHJJJJJHJJJJJJJJJJJIIGJIHGJJJIIHDJJJJJJJJJJJIJJJJJJJIIHHHHHFFFFFCCC
@HWI-ST766:112:C0EYVACXX:2:2108:15415:147483 2:N:0:ACAGTG
AACAAATATTAGAAAGTGTTAGTCATTGTCATCAAAACAGTGTTGTTCACAGAGACTTGAAACCAGAAAATCTATTGCTCGCCAGCAAGGCCAAGGGAGC
+Matches=42, Start=349, Direction=0, Identical=42
?DFFDDCEEEDDDDDDDDEEDECEFFDFFFGGHHHJIJJIJJJJIIJJIHIHGGD>HGJIHGJIIIIIIIIIJJJJIIGJJJJIGJJHGHHGFFFFFCCC
@HWI-ST766:112:C0EYVACXX:2:1107:12880:104621 2:N:0:ACAGTG
AACAAATATTAGAAAGTGTTAGTCATTGTCATCAAAACAGTGTTGTTCACAGAGACTTGAAACCAGAAAATCTATTGCTCGCCAGCAAGGCCAAGGGAGC
+Matches=42, Start=349, Direction=0, Identical=42
CCCFFFFFHHHHHJJJEGHIIJHJJJJJJJJJJJJJJJIIFHIJJJGIIJGIJJGHIJJJIJJJJIIJJIIIJJJJIFIHFHFE<?@>C@BBDDDDBBB#
@HWI-ST766:112:C0EYVACXX:2:1303:7769:153726 2:N:0:ACAGTG
CAAATATTAGAAAGTGTTAGTCATTGTCATCAAAACAGTGTTGTTCACAGAGACTTGAAACCAGAAAATCTATTGCTCGCCAGCAAGGCCAAGGGAGCAG
+Matches=40, Start=351, Direction=0, Identical=40
CCCFFFFFHHHHHJFHIJJJJJJJJJIJJJJJIJJJJJHHHIJJJJJJIIIJJJJJJIJJJJIJJJJIIJJJJJIJJJJHFFFDEEEDDDDDDDDBDDD9
@HWI-ST766:112:C0EYVACXX:2:2102:13432:70830 1:N:0:ACAGTG
CAAATATTAGAAAGTGTTAGTCATTGTCATCAAAACAGTGTTGTTCACAGAGACTTGAAACCAGAAAATCTATTGCTCGCCAGCAAGGCCAAGGGAGCAG
+Matches=40, Start=351, Direction=0, Identical=40
B@@FFFFFHHHHGJFHIIIJHIIIJJIIGHIIIJJJJJIIIJJJJHGIJJJJIJJJJIIIGFHIJGIIIJJJJJICHIIGFFFDEDEDDDDBBDD<B@B3
@HWI-ST766:112:C0EYVACXX:2:1105:15583:192794 2:N:0:ACAGTG
CAAATATTAGAAAGTGTTAGTCATTGTCATCAAAACAGTGTTGTTCACAGAGACTTGAAACCAGAAAATCTATTGCTCGCCAGCAAGGCCAAGGGAGCAG
+Matches=40, Start=351, Direction=0, Identical=40
CCCFFFFFHGHHHIBFHIJJIJJJJIGIIJJJIJJJJEEHIJJJIJJJJJIJJJJJIJJIJIJIJJJJJJGJIGGGJJJHFFFDDECBDDDDDDBDDDD<
@HWI-ST766:112:C0EYVACXX:2:1201:16779:63544 1:N:0:ACAGAG
AATATTAGAAAGTGTTAGTCATTGTCATCAAAACAGTGTTGTTCACAGAGACTTGAAACCAGAAAATCTATTGCTCGCCAGCAAGGCCAAGGGAGCAGCC
+Matches=38, Start=353, Direction=0, Identical=38
EDDEEEDDDDDDCCCDDCCCEEECABDFFFEHCHGGGEIIGGDHGJJJIHGIIIIIIGJIJIJJJIIJJJIIGIHGGIJJJJJJJIJHHHHHFFFFD@CC
@HWI-ST766:112:C0EYVACXX:2:2201:7092:162777 2:N:0:ACAGTG
ATATTAGAAAGTGTTAGTCATTGTCATCAAAACAGTGTTGTTCACAGAGACTTGAAACCAGAAAATCTATTGCTCGCCAGCAAGGCCAAGGGAGCAGTCG
+Matches=37, Start=354, Direction=0, Identical=37
BDCADCCCDDDDDDDDDDC@CCEECDFFFFFHHHHHJIIIIIIJJJJIIJJJJJJIIJJJIJIIJJJIGJJJIGJJIJJJJJJJJJJHHHHHFFFFFCCC
@HWI-ST766:112:C0EYVACXX:2:1302:1303:163763 2:N:0:ACAGTG
ATATTAGAAAGTGTTAGTCATTGTCATCAAAACAGTGTTGTTCACAGAGACTTGAAACCAGAAAATCTATTGCTCGCCAGCAAGGCCAAGGGAGCAGCCG
+Matches=99, Start=354, Direction=0, Identical=99
::DDDDCDDDDCDDCDDCDDDEEEDECFFFD?EHFHHJJJIEIGGIIIHIIIHGIHFIGEGJIHGFIIJJJIHEGIJIIJJJIJIJJHHHHHFFFFFCCC
@HWI-ST766:112:C0EYVACXX:2:1102:1776:136771 2:N:0:ACAGTG
TATTAGAAAGTGTTAGTCATTGTCATCAAAACAGTGTTGTTCACAGAGACTTGAAACCAGAAAATCTATTGCTCGCCAGCAAGGCCAAGGGAGCAGCCGT
+Matches=98, Start=355, Direction=0, Identical=98
:EEDCCCDDDCCDCDDDDDDDDDEDCBDEDBFFFHFHEIIGGHHGIIHGHIGHHF=IGGIJJIGGIHGHGGG@GIIGGGGIGIGIIHDHHHHFFFFFCCC
@HWI-ST766:112:C0EYVACXX:2:1203:7638:94280 1:N:0:ACAGTG
ATTAGAAAGTGTTAGTCATTGTCATCAAAACAGTGTTGTTCACAGAGACTTGAAACCAGAAAATCTATTGCTCGCCAGCAAGGCCAAGGGAGCAGCCGTC
+Matches=97, Start=356, Direction=0, Identical=97
CDDCDDDDCADDDDDDCCDDDDCCDEEEECEFFFFHHHFHHEJJJIHEIJIIIHCJJIIJJIIEJJJJJJIIJJJJJJIJJJJJJJJHHGHHFFFFFCCB
@HWI-ST766:112:C0EYVACXX:2:1106:1687:67063 1:N:0:ACAGTG
ATTAGAAAGTGTTAGTCATTGTCATCAAAACAGTGTTGTTCACAGAGACTTGAAACCAGAAAATCTATTGCTCGCCAGCAAGGCCAAGGGAGCAGCCGGG
+Matches=97, Start=356, Direction=0, Identical=97
3DEDDDDCDCCCDDDDCCDCDDC>?A@EECEFFFFHGHEHHHGIIJIIIGIHEGBIIIJJJJJJJJIGEHF@IGCIJJJJHJJJIJJHHHHGFFFFFCCC
@HWI-ST766:112:C0EYVACXX:2:2307:2931:131019 1:N:0:ACAGTG
TTAGAAAGTGTTAGTCATTGTCATCAAAACAGTGTTGTTCACAGAGACTTGAAACCAGAAAATCTATTGCTCGCCAGCAAGGCCAAGGGAGCAGCCGTCA
+Matches=96, Start=357, Direction=0, Identical=96
4DC@CDCA:CADDCACCDDDCC@??CEDEECCDFFFFHGHHFHHEECEJJIGHCGJJJIJIHFIIHCGIHBJIGGGCEJIIIIGJJGHGHFGFFFFF@@@
@HWI-ST766:112:C0EYVACXX:2:2107:10127:170503 2:N:0:ACAGTG
AGAAAGTGTTAGTCATTGTCATCAAAACAGTGTTGTTCACAGAGACTTGAAACCAGAAAATCTATTGCTCGCCAGCAAGGCCAAGGGAGCAGCCGTCAAG
+Matches=94, Start=359, Direction=0, Identical=94
CDDCDDCDDCCCC>CACACCDBADDDCDEDDDEFFFFFFFHFEE=GHDDBHFGIHDJIHHGHFGG@BHFGGGGIIGIJIJJIIJJJIGGHHHFFFFFCCC
@HWI-ST766:112:C0EYVACXX:2:2204:20573:6491 2:N:0:ACAGTG
AGAAAGTGTTAGTCATTGTCATCAAAACAGTGTTGTTCACAGAGACTTGAAACCAGAAAATCTATTGCTCGCCAGCAAGGCCAAGGGAGCAGCCGTCAAG
+Matches=94, Start=359, Direction=0, Identical=94
>CDDDCCDDDDDDDDDDCDDC?DDCDCCCDDDEFFDFFEHGHHHHJJIG@GFJJJIIHFF>GJJIFGIGIJJGIIGJJJJJIIIJIGHGHHHFDFDFCC@
@HWI-ST766:112:C0EYVACXX:2:2103:18756:27002 2:N:0:ACAGTG
GAAAGTGTTAGTCATTGTCATCAAAACAGTGTTGTTCACAGAGACTTGAAACCAGAAAATCTATTGCTCGCCAGCAAGGCCAAGGGAGCAGCCGTCAAGC
+Matches=93, Start=360, Direction=0, Identical=93
CCCFFEFFHHHHHJJJJIIJIJJJJJJJJGIGIJIIJJJJJIJJJJJIJJHHIJJIIJIIIJIIGHIIIGIHHGHFFFFDDDDDDDDDDD?BDD<B8<AC
@HWI-ST766:112:C0EYVACXX:2:2103:4343:135512 1:N:0:ACAGTG
GAAAGTGTTAGTCATTGTCATCAAAACAGTGTTGTTCACAGAGACTTGAAACCAGAAAATCTATTGCTCGCCAGCAAGGCCAAGGGAGCAGCCGTCAA
+Matches=93, Start=360, Direction=0, Identical=93
@C@FF;DEHFFFHGFHBEHIIGIII@FGHHHGFGGHBEEHEDGHIEHI>?FBDGIGHFHDCHHGGFEFCFBBAHEB;@;=AC?BDD=;89?<9?<BB#
@HWI-ST766:112:C0EYVACXX:2:1201:12151:15176 2:N:0:ACAGTG
AAAGTGTTAGTCATTGTCATCAAAACAGTGTTGTTCACAGAGACTTGAAACCAGAAAATCTATTGCTCGCCAGCAAGGCCAAGGGAGCAGCCGTCAAGCT
+Matches=92, Start=361, Direction=0, Identical=92
@CCFDFFFHHHHHJIJHIJIJJJJJJJJHHIGIJIJJJJJJIJJJJIJJIGGIIJJJJJJJGHIIJIHGIIJHHHFFFFDDDDDDBBDDCDBD?DDBDD@
@HWI-ST766:112:C0EYVACXX:2:2206:1166:41867 2:N:0:NCAGTG
AAAGTGTTAGTCATTGTCATCAAAACAGTGTTGTTCACAGAGACTTGAAACCAGAAAATCTATTGCTCGCCAGCAAGGCCAAGGGAGCAGCCGTCAAG
+Matches=92, Start=361, Direction=0, Identical=92
BCCFDDFFGHFHGJJJHIGHIJJJJJIJHGIIGIJJJJJJIJIIJIJJJJIIIJJJJIIIJIJJJIIIJJGIHHHFFFFDDDDDDAB:ACBDDBBBB#
@HWI-ST766:112:C0EYVACXX:2:1103:4706:58818 1:N:0:ACAGTG
AAGTGTTAGTCATTGTCATCAAAACAGTGTTGTTCACAGAGACTTGAAACCAGAAAATCTATTGCTCGCCAGCAAGGCCAAGGGAGCAGCCGTCAAGCTC
+Matches=91, Start=362, Direction=0, Identical=91
DDDDDDDDDDDDDDDEDDDDDDDDCDDDDEEEEFFFFFFFHEHHHHHHDJJJJJJJIIJJJJJJIIJJJJIJJJJJJJJJIJJJJJJHHHHHFFFFFCCC
@HWI-ST766:112:C0EYVACXX:2:1302:17526:125126 1:N:0:ACAGTG
AAGTGTTAGTCATTGTCATCAAAACAGTGTTGTTCACAGAGACTTGAAACCAGAAAATCTATTGCTCGCCAGCAAGGCCAAGGGAGCAGCCGTCAAGCTC
+Matches=91, Start=362, Direction=0, Identical=91
CDDADDDDDDDCCDDEDDDDDDDCCDDDDEEEEFFFFFFFHHHHHHHHEJJIJJJJJIIJJJJJJIJJJIIJIJIJIGIIJJJJJJJHHHHHFFFFFCCC
@HWI-ST766:112:C0EYVACXX:2:1304:20323:149664 1:N:0:ACAGTG
AAGTGTTAGTCATTGTCATCAAAACAGTGTTGTTCACAGAGACTTGAAACCAGAAAATCTATTGCTCGCCAGCAAGGCCAAGGGAGCAGCCGTCAAGCTC
+Matches=91, Start=362, Direction=0, Identical=91
BCCDDDFFHHHDFIHGIIIIIJJJJJJBHHIJIIGIJGIIIIJJJJIGHDGEGHIIJJJIJJGEEHB;FAAEHEECEFF?CCDDDDDDDDDD;BDBDDD>
@HWI-ST766:112:C0EYVACXX:2:2307:11733:86951 1:N:0:ACAGTG
TGTTAGTCATTGTCATCAAAACAGTGTTGTTCACAGAGACTTGAAACCAGAAAATCTATTGCTCGCCAGCAAGGCCAAGGGAGCAGCCGTCAAGCTCGCT
+Matches=88, Start=365, Direction=0, Identical=88
:DDDDDDCDDDDEDDDDDDDDDDDDDDDDEEDDEEEEEEEFFFFFEHHHHHHHJJJJJJIJIGJJJJJJJJJJJJJIJJJJJJJJJJHHHHHFFFFFCCC
@HWI-ST766:112:C0EYVACXX:2:1101:20409:166286 2:N:0:ACAGTG
GTTAGTCATTGTCATCAAAACAGTGTTGTTCACAGAGACTTGAAACCAGAAAATCTATTGCTCGCCAGCAAGGCCAAGGGAGCAGCCGTCAAG
+Matches=87, Start=366, Direction=0, Identical=87
(CCCC>DDCDDDCDDDDDC@CAA==CFFD@EBHEHCC?GHGACD=GCGHGEGC=BGGGHGEHGFJGGIIIIHCIHBFIHHBGHHHFFFFF@@B
@HWI-ST766:112:C0EYVACXX:2:2303:12444:168005 1:N:0:ACAGTG
ATCAAAACAGTGTTGTTCACAGAGACTTGAAACCAGAAAATCTATTGCTCGCCAGCAAGGCCAAGGGAGCAGCCGTCAAGCTCGCTGATTTCGGCTTAGC
+Matches=74, Start=379, Direction=0, Identical=74
>BBDDCCDCDDDDDDEDDCCDDDCEDDDDBDCDDDDDDDEDDDDDDDDDFHHJJJJJIJJJJJJJJJJJJJJJJJJJJJJJIJJJJJHHHHHFFFFFCCC
@HWI-ST766:112:C0EYVACXX:2:1301:1499:109473 1:N:0:ACAGTG
ATCAAAACAGTGTTGTTCACAGAGACTTGAAACCAGAAAATCTATTGCTCGCCAGCAAGGCCAAGGGAGCAGCCGTCAAGCTCGCTGATTTCGGCTTAGC
+Matches=74, Start=379, Direction=0, Identical=74
@CCFDFFFGFFFHIFGIGEEFHIJGHHFEHGIGIJJJIICFDH@GH<BDFHGGGGGEGGEADECHFEBDEAEABDD?BDCCCCBDDDB@CAC?<@BDDCC
@HWI-ST766:112:C0EYVACXX:2:1304:20323:149664 2:N:0:ACAGTG
TCAAAACAGTGTTGTTCACAGAGACTTGAAACCAGAAAATCTATTGCTCGCCAGCAAGGCCAAGGGAGCAGCCGTCAAGCTCGCTGATTTCGGCTTAGCA
+Matches=73, Start=380, Direction=0, Identical=73
7DDDDDCCBBA?DDEDDCCDDEDCDDDCBCDDDDEDDEEDDDDDBDB?EEHGIJJJIHEGEGIJIJHDJIIJJJJJIIGFDJJJJJJFHGHHFFFFFCCB
@HWI-ST766:112:C0EYVACXX:2:2103:5129:153109 1:N:0:ACAGTG
AAAACAGTGTTGTTCACAGAGACTTGAAACCAGAAAATCTATTGCTCGCCAGCAAGGCCAAGGGAGCAGCCGTCAAGCTCGCTGATTTCGGCTTAGCAAT
+Matches=71, Start=382, Direction=0, Identical=71
CCCFFFFDDHHFHJJJJJJJJIJJJIJJJJJJJJJIJIIJIJJIJJJIJJIGIJJJJJJJJJJHFHFFFEDDDDDDDDDDDDDDDDDEDDDDDDDDDDDC
@HWI-ST766:112:C0EYVACXX:2:2306:19556:148656 2:N:0:ACAGTG
AAAACAGTGTTGTTCACAGAGACTTGAAACCAGAAAATCTATTGCTCGCCAGCAAGGCCAAGGGAGCAGCCGTCAAGCTCGCTGATTTCGGCTTAGCAAT
+Matches=71, Start=382, Direction=0, Identical=71
@CCFFFFDHHHHHHJJJJJIJJJJJJJIJJJJJJJJJJJJJJJJIIIJJJHHJJJJIIJJJJIHHHFFFEDD@BDDDDDDDDDDDDDEDCDDDDDDDDDC
@HWI-ST766:112:C0EYVACXX:2:1207:9643:47918 2:N:0:ACAGTG
AACAGTGTTGTTCACAGAGACTTGAAACCAGAAAATCTATTGCTCGCCAGCAAGGCCAAGGGAGCAGCCGTCAAGCTCGCTGATTTCGGCTTAGCAATCG
+Matches=69, Start=384, Direction=0, Identical=69
CCCFFFFFHHHHHJJJJJJJJJJJJJJJJIJJJJJJJJJJJJJJJJJJJJHIJJJJJJJJJJHHHFFFFDDDDDDDDDDDDDDDDEDDDDDDCDDDDDDB
@HWI-ST766:112:C0EYVACXX:2:1102:20753:115523 1:N:0:ACAGTG
CAGTGTTGTTCACAGAGACTTGAAACCAGAAAATCTATTGCTCGCCAGCAAGGCCAAGGGAGCAGCCGTCAAGCTCGCTGATTTCGGCTTAGCAATCGAG
+Matches=67, Start=386, Direction=0, Identical=67
BCCDDEFFHHHHHJJJJGIJJJJJJJJJJIJJJJJJJJJJJJJJIJIJJJJJJIJJJJJJIHGHFFFDDDDDDDAC@DDDDCDEDDDDDDDDDDDDDDB?
@HWI-ST766:112:C0EYVACXX:2:2201:5980:3323 2:N:0:ACAGTG
CAGTGTTGTTCACAGAGACTTGAAACCAGAAAATCTATTGCTCGCCAGCAAGGCCAAGGGAGCAGCCGTCAAGCTCGCTGATTTCGGCTTAGCAATCGAG
+Matches=67, Start=386, Direction=0, Identical=67
>ADDBDCCACCCCCA:A>DDEDDC>DDDEDDDDDDDCDDBB=9B@EEGECEIIIHD@JIHFIIGJJJIJIJIJJIJJJIGHJJJJJIFHHHHFFFFFCCC
@HWI-ST766:112:C0EYVACXX:2:2301:2264:79090 1:N:0:ACAGTG
CAGTGTTGTTCACAGAGACTTGAAACCAGAAAATCTATTGCTCGCCAGCAAGGCCAAGGGAGCAGCCGTCAAGCTCGCTGATTTCGGCTTAGCAATCGAG
+Matches=67, Start=386, Direction=0, Identical=67
>DD@DDDDEEDDDDDEDDDDDCDCDDDDEDDEEDDDDDDDBDDFFFHHHHHIGJJIGJJJJIHHFJJJJJIJJIIIIIIHJJJJJJJHHHHHFFFFFCCC
@HWI-ST766:112:C0EYVACXX:2:1302:9746:127564 1:N:0:ACAGTG
GTGTTGTTCACAGAGACTTGAAACCAGAAAATCTATTGCTCGCCAGCAAGGCCAAGGGAGCAGCCGTCAAGCTCGCTGATTTCGGCTTAGCAATCGAGGT
+Matches=65, Start=388, Direction=0, Identical=65
BDDDDDEEDCCDDEDDDDEDDDDDCDEDDDC@DDDDDDDDDDFFEFFHHHFHHGCHIIGIIHJJJJJJJJJIIJIJJJJJJJJJJJJHGHHHFFFFFCCC
@HWI-ST766:112:C0EYVACXX:2:1203:12797:29593 1:N:0:ACAGTG
GTTCACAGAGACTTGAAACCAGAAAATCTATTGCTCGCCAGCAAGGCCAAGGGAGCAGCCGTCAAGCTCGCTGATTTCGGCTTAGCAATCGAGGTACAGG
+Matches=60, Start=393, Direction=0, Identical=60
CDDCACDDEDDCCCDDDCDDDEDC:DACAC?=BDDDDDEDEFFFFFHHEEHIJIJJJIJJHEJIJIIIIJJJIIIIJJJJIIIJJJJHHHHHFFFFFCCC
@HWI-ST766:112:C0EYVACXX:2:1207:17888:142535 1:N:0:ACAGTG
GTTCACAGAGACTTGAAACCAGAAAATCTATTGCTCGCCAGCAAGGCCAAGGGAGCAGCCGTCAAGCTCGCTGATTTCGG
+Matches=60, Start=393, Direction=0, Identical=60
(;::;5>A@:DCCDA;A>:A:D@CCC@?;C@DAHGHCFIF<CHAHGFD?B;A?GD?::<GEHIIHAF:DBFFD?DDD@@@
@HWI-ST766:112:C0EYVACXX:2:2302:15993:146330 1:N:0:ACAGTG
GTTCACAGAGACTTGAAACCAGAAAATCTATTGCTCGCCAGCAAGGCCAAGGGAGCAGCCGTCAAGCTCGCTGATTTCGGCTTAGCAATCGAGGTACAAG
+Matches=60, Start=393, Direction=0, Identical=60
DEEDDDCCCA>DDDCBA@CDCCAA>@::CC?BB?9BDECACFFFFFHCC>HHCDGHBJIIIHJJJIJIJIJJHEIJJIIIGJJIIJIHDHFHFDBDD@C@
@HWI-ST766:112:C0EYVACXX:2:1105:15583:192794 1:N:0:ACAGTG
GTTCACAGAGACTTGAAACCAGAAAATCTATTGCTCGCCAGCAAGGCCAAGGGAGCAGCCGTCAAGCTCGCTGATTTCGGCTTAGCAATCGAGGTACAAG
+Matches=60, Start=393, Direction=0, Identical=60
CA:@>DDDEDEDCDCDDDCDDDDCAEDDDDDDDDBDDEEDEFEDFFHHHEHJJIIJFIJJJJJJJJJJJJJJJIJJJJJJJJJJJJJHHGHHFFFFFCCC
@HWI-ST766:112:C0EYVACXX:2:2203:16795:102226 2:N:0:ACAGTG
GTTCAAAGAGACTTGAAACCAGAAAATCTATTGCTCGCCAGCAAGGCCAAGGGAGCAGCCGTCAAGCTCGCTGATTTCGGCTTAGCAATCGAGGTACAGG
+Matches=59, Start=393, Direction=0, Identical=54
:C@CDCDDDDEDDEDDCCDDDDDCDEDDDDD@DB@DDDEEEFFFFFHHHEHJJJJJJJJJJJJJJJJJJJIJJJJJJJJJIJJJIJJHHHHHFFFFFCCC
@HWI-ST766:112:C0EYVACXX:2:2102:13432:70830 2:N:0:ACAGTG
TTCACAGAGACTTGAAACCAGAAAATCTATTGCTCGCCAGCAAGGCCAAGGGAGCAGCCGTCAAGCTCGCTGATTTCGGCTTAGCAATCGAGGTACAAGG
+Matches=59, Start=394, Direction=0, Identical=59
CACCDCDCCDDDDDDC>DCCEDCDCCDDDC@BB@DCEECEEDDFEFHEEEHJGIJJJJJJJJJJIIGJJJJJIJJJJJJJJJJJJJJHHHHHFFFFFCCC
@HWI-ST766:112:C0EYVACXX:2:1103:20383:97710 2:N:0:ACAGTG
CACAGAGACTTGAAACCAGAAAATCTATTGCTCGCCAGCAAGGCCAAGGGAGCAGCCGTCAAGCTCGCTGATTTCGGCTTAGCAATCGAGGTACAAGGGG
+Matches=57, Start=396, Direction=0, Identical=57
@ADCDDCEDDECB@ACDDEDDEDDCDDDDDDBDDDDEEEEEFDFFFEHEHHIJIGJJJGJJIJJJIGHGJJJJJIJJJJJIIJJJJJHHGHHFFFFFCCC
@HWI-ST766:112:C0EYVACXX:2:1304:7785:86927 1:N:0:ACAGTG
ACAGAGACTTGAAACCAGAAAATCTATTGCTCGCCAGCAAGGCCAAGGGAGCAGCCGTCAAGCTCGCTGATTTCGGCTTAGCAATCGAGGTACAAGGGGA
+Matches=56, Start=397, Direction=0, Identical=56
CCCFFFFFGHHHHJJJJJJJJJJIJJJJIJJJJJJJJJIJJJIJJJJJJCHFGIJJHHGFFFFEEDDDDDCDDDD@BBDDDDDDDDBBDDBCDDDDDDD5
@HWI-ST766:112:C0EYVACXX:2:1303:7769:153726 1:N:0:ACAGTG
CAGAGACTTGAAACCAGAAAATCTATTGCTCGCCAGCAAGGCCAAGGGAGCAGCCGTCAAGCTCGCTGATTTCGGCTTAGCAATCGAGGTACAAGGGGAG
+Matches=55, Start=398, Direction=0, Identical=55
CDDECCDDEDDCADDDEDDEDCDDCDDDDBDDDDDDDEEEEEFFFFFHHHHIJIJJJJJJJJJJJJJJJJJJJJIJJJJJJJJJJJJHHHHHFFFFFCCC
@HWI-ST766:112:C0EYVACXX:2:1102:18501:137785 2:N:0:ACAGTG
CAGAGACTTGAAACCAGAAAATCTATTGCTCGCCAGCAAGGCCAAGGGAGCAGCCGTCAAGCTCGCTGATTTCGGCTTAGCAATCGAGGTACAAGGGGAG
+Matches=55, Start=398, Direction=0, Identical=55
>CDDCCDCEDDC@DDDEDDEDCDDDCDBD?DDDDDDDEEEEEFFFFFHHHHIJJJJJJJJJJIIJJJJJJJJJJJJJJJJJJJJJJIHHHHHFFFFFCCC
@HWI-ST766:112:C0EYVACXX:2:2306:11364:155512 2:N:0:ACAGTG
CAGAGACTTGAAACCAGAAAATCTATTGCTCGCCAGCAAGGCCAAGGGAGCAGCCGTCAAGCTCGCTGATTTCGGCTTAGCAATCGAGGTACAAGGGGAG
+Matches=55, Start=398, Direction=0, Identical=55
:DCDCACCCDB@>DDCDCADDCDDCCBBB@DDDDDDDDEECDFEBEEFHEHIDJJJIJIGGGHEGIJJJJIJIJJJJGIHGIIJJJIGHHHFFEDFFCCC
@HWI-ST766:112:C0EYVACXX:2:1205:3289:161111 1:N:0:ACAGTC
CAGAGACTTGAAACCAGAAAATCTATTGCTCGCCAGCAAGGCCAAGGGAGCAGCCGTCAAGCTCGCTGATTTCGGCTTAGCAATCGAGGTACAAGGGGAG
+Matches=55, Start=398, Direction=0, Identical=55
CCC:CDCCDCBC@@CCC>CC:>C@@CBDB@DDCC@C@CECCC?;;=FHEFDJIGBFCFBFD??EEEG>DIHEAGBCGJJJIGIGGIGHFHHBDFDDD@@@
@HWI-ST766:112:C0EYVACXX:2:1301:11227:26420 1:N:0:ACAGTG
CTTGAAACCAGAAAATCTATTGCTCGCCAGCAAGGCCAAGGGAGCAGCCGTCAAGCTCGCTGATTTCGGCTTAGCAATCGAGGTACAAGGGGAGCAGCAA
+Matches=49, Start=404, Direction=0, Identical=49
@@@DFFFFFHHHFGIIJJJJJJJIJGIGIJJJIGGGIGGGGIIIIIIIIGGHHHHHEFBDDBCDDEDDDDBDCDDCCDCDB?B>CCCDCDDD>>BDDDB<
@HWI-ST766:112:C0EYVACXX:2:2107:16306:140971 2:N:0:ACAGTG
TTGAAACCAGAAAATCTATTGCTCGCCAGCAAGGCCAAGGGAGCAGCCGTCAAGCTCGCTGATTTCGGCTTAGCAATCGAGGTACAAGGGGAGCAGCAAG
+Matches=48, Start=405, Direction=0, Identical=48
CCCFFFFFHHHHHJJJJJJJJJJJJJIGIJJJJJJJJJJIJIIIJJJJJHBHHHHHHFFDDDEDEDDDDDDDDDCCCDDDBD<CCDDCDDBBBDD?8?CC
@HWI-ST766:112:C0EYVACXX:2:2106:9885:130771 2:N:0:ACAGTG
AAACCAGAAAATCTATTGCTCGCCAGCAAGGCCAAGGGAGCAGCCGTCAAGCTCGCTGATTTCGGCTTAGCAATCGAGGTACAAGGGGAGCAGCAAGCTT
+Matches=45, Start=408, Direction=0, Identical=45
CCCFFFFFHHHHHJIJJJJJJJJIJJJIJJJJJJJJJJIJFJJJJJJJJJGIIHGFFFDEEEEDDDDDDDDDDDDDBDD>CCDDDDDDDDDBDBDCDBD>
@HWI-ST766:112:C0EYVACXX:2:2106:12849:163452 2:N:0:ACAGTG
CAGAAAATCTATTGCTCGCCAGCAAGGCCAAGGGAGCAGCCGTCAAGCTCGCTGATTTCGGCTTAGCAATCGAGGTACAAGGGGAGCAGCAAGCTTGGTA
+Matches=41, Start=412, Direction=0, Identical=41
CCCC:>:>CDDDDBB<>@CCCCCADC?>9:CBAA>BDDCEEHHEGHGHFGDEEJIIIIHHGGIIIGJIGHFFHEGHDIIIJJIEIGGDHHHDDDFFFC@B
@HWI-ST766:112:C0EYVACXX:2:1205:17889:66374 1:N:0:ACAGTG
AGAAAATCTATTGCTCGCCAGCAAGGCCAAGGGAGCAGCCGTCAAGCTCGCTGATTTCGGCTTAGCAATCGAGGTACAAGGGGAGCAGCAAGCTTGGTAT
+Matches=99, Start=413, Direction=0, Identical=99
:DDDDDDCCCCBB<5BBDDDDDDDDDDDCDDDDDDDDDFFHFGGJIIGIGHIJJJJJIJJJJIJJIJJJJJIJJJJJJJJJJJJJJJHHHHHFFFFFCCC
@HWI-ST766:112:C0EYVACXX:2:1306:18864:132546 2:N:0:ACAGTG
TTGCTCGCCAGCAAGGCCAAGGGAGCAGCCGTCAAGCTCGCTGATTTCGGCTTAGCAATCGATGTACAAGGGGAGCAGCAAGCTTGGTATGGATTTGCTG
+Matches=88, Start=423, Direction=0, Identical=62
9@@BBB<DCAAA>DCCDCACDDC><@@DDDEEC@DBA<JJIEGEIIGHFHIJIIIIJIJIGGIGIHIIJJJJJJJIGGGIGIJJJJJHFHHHFFFFFCCC
@HWI-ST766:112:C0EYVACXX:2:1104:19144:72960 1:N:0:ACAGTG
GCTCGCCAGCAAGGCCAAGGGAGCAGCCGTCAAGCTCGCTGATTTCGGCTTAGCAATCGAGGTACAAGGGGAGCAGCAAGCTTGGT
+Matches=86, Start=425, Direction=0, Identical=86
CCCFFFDDHHHGHIEIIIJJGCGIIIIIJGIJJJJJJIJJJGIJJIIHFHFFFFDCCCDBBD9AACCDBDDBBB<CBB??BDDDD4
@HWI-ST766:112:C0EYVACXX:2:1304:18359:128322 2:N:0:ACAGTG
CTCGCCAGCAAGGCCAAGGGAGCAGCCGTCAAGCTCGCTGATTTCGGCTTAGCAATCGAGGTACAAGGGGAGCAGCAAGCTTGGTATGGATTTGCTGGCA
+Matches=86, Start=426, Direction=0, Identical=86
CCCFFFFFHHHGGJJJJJJJJJJJJJJJIJIFIJIIJJJJJJJJJJJHHHFFFFFFEDEDD?ACDDDDBDDDDDDDDDCBDDDDACDDDCCDCDDDDDD3
@HWI-ST766:112:C0EYVACXX:2:2305:7423:82599 1:N:0:ACAGTG
CTCGCCAGCAAGGCCAAGGGAGCAGCCGTCAAGCTCGCTGATTTCGGCTTAGCAATCGAGGTACAAGGGGAGCAGCAAGCTTGGTATGGATTTGCTGGCA
+Matches=86, Start=426, Direction=0, Identical=86
CCCFFFFFHHHHHJJJJJJJJJJJJJJJIJJJJJJJJJJJIJJJJJJHHHHFFFFFEDEDDBCDDDDDDDDDDDDB@CCDDDDD:ACDDCDDCDDDDDDC
@HWI-ST766:112:C0EYVACXX:2:1308:2328:59914 1:N:0:ACAGTG
CTCGCCAGCAAGGCCAAGGGAGCAGCCGTCAAGCTCGCTGATTTCGGCTTAGCAATCGAGGTACAAGGGGAGCAGCAAGCTTGGTATGGATTTGCTGGCA
+Matches=86, Start=426, Direction=0, Identical=86
@C@FFFDFHHDHDGGIJJJJIJJCGIJJHGIJJJJJJJJGIIJJCHIHHHHFFDFFED@CD;:>CCDDDDDB@BC?<?<BCDDB:CCCCACDCCCDDCB?
@HWI-ST766:112:C0EYVACXX:2:1305:18095:44159 2:N:0:ACAGTG
CTCGCCAGCAAGGCCAAGGGAGCAGCCGTCAAGCTCGCTGATTTCGGCTTAGCAATCGAGGTACAAGGGGAGCAGCAAGCTTGGTATGGATTTGCTGGCA
+Matches=86, Start=426, Direction=0, Identical=86
CCCFFFFFHHHHHJJJJJJJIJJJJJJJJJJJJIJJJIJJIJJJJJJHHHGFFFFFEDEDD?CDDDDDDDDDDDDDDDDDDDDDADDDDDDDDDDDDDBC
@HWI-ST766:112:C0EYVACXX:2:1203:15134:32394 2:N:0:ACAGTG
CGCCAGCAAGGCCAAGGGAGCAGCCGTCAAGCTCGCTGATTTCGGCTTAGCAATCGAGGTACAAGGGGAGCAGCAAGCTTGG
+Matches=82, Start=428, Direction=0, Identical=82
-BDCCCDDDDDDDDDDDCCCDCBFGHIJIIGFJJIGJIIJIIJJJJJJJJIIJJJJIJJJIJJJJJJJJHFHHHFFFFFCCC
@HWI-ST766:112:C0EYVACXX:2:1304:18359:128322 1:N:0:ACAGTG
GCCAGCAAGGCCAAGGGAGCAGCCGTCAAGCTCGCTGATTTCGGCTTAGCAATCGAGGTACAAGGGGAGCAGCAAGCTTGGTATGGATTTGCTGGCACTC
+Matches=83, Start=429, Direction=0, Identical=83
?DDDDCDDDDDDDDDDDDDDDDDDCDDDDDFDHHHGHJJJJJJIJJJJJJJIIJJJIJJIJJIJJJIJJJFJJJIJJJJJJJJJJJIHGHHHFFFFDCC@
@HWI-ST766:112:C0EYVACXX:2:1306:9121:44619 1:N:0:ACAGTG
CAGCAAGGCCAAGGGAGCAGCCGTCAAGCTCGCTGATTTCGGCTTAGCAATCGAGGTACAAGGGGAGCAGCAAGCTTGGTATGGATTTGCTGGCACTCCA
+Matches=81, Start=431, Direction=0, Identical=81
CDDDDDDDDDCCDDDCDDDDDDCDCDDDDFFFHHHHHJJJJJIJJIJJJJJJJJJJJIIJJJJJJJJJJJJJJJJIJJJJJJJJJJJHHHHHFFFFFCCC
@HWI-ST766:112:C0EYVACXX:2:1201:1862:150299 2:N:0:ACAGTG
CAGCAAGGCCAAGGGAGCAGCCGTCAAGCTCGCTGATTTCGGCTTAGCAATCGAGGTACAAGGGGAGCAGCAAGCTTGGTATGGATTTGCTGGCACTCCA
+Matches=81, Start=431, Direction=0, Identical=81
ADCCDDDDDCCCBCC>BDDDDDDDDDDDDFFFHHHHHJJJJJIJJIJJIHJJJJJJJJJJJJJJJJJJJIJIJJJJJJJIJJJJJJIHGHHHFFDFFCCC
@HWI-ST766:112:C0EYVACXX:2:1107:11101:56826 2:N:0:ACAGTG
AGCAAGGCCAAGGGAGCAGCCGTCAAGCTCGCTGATTTCGGCTTAGCAATCGAGGTACAAGGGGAGCAGCAAGCTTGGTATGGATTTGCTGGCACTCCAG
+Matches=80, Start=432, Direction=0, Identical=80
>DDDDDDDCCCDDDDDDDDDDDDDDDDDDFFFHHHHJIIJJIGIGJJJIHJJJJJIGJJJJJJJJJJJJJJJJJJJIIHGJJJJJJJGHHHHDDFFFC@@
@HWI-ST766:112:C0EYVACXX:2:1101:2001:46868 2:N:0:ACAGTG
CAAGGCCAAGGGAGCAGCCGTCAAGCTCGCTGATTTCGGCTTAGCAATCGAGGTACAAGGGGAGCAGCAAGCTTGGTATGGATTTGCTGGCACTCCAGGT
+Matches=78, Start=434, Direction=0, Identical=78
C@CFFFFFGHHGFGGIIIJIIIEIIJHIJJEGIJIJJJIIEIIHIJIJIIHHHDEFDECACD:@=9?BBCCBACAB>@CCC@@CDDC<AA@<CCCCCCDC
@HWI-ST766:112:C0EYVACXX:2:1305:11729:74332 2:N:0:ACAGTG
AAGGCCAAGGGAGCAGCCGTCAAGCTCGCTGATTTCGGCTTAGCAATCGAGGTACAAGGGGAGCAGCAAGCTTGGTATGGATTTGCTGGCACTCCAGGTT
+Matches=77, Start=435, Direction=0, Identical=77
CC@FDDFDHHGDHAHHJIIHIGHJJJJJBHIIJIIIIGIIJIJJFHIHJICEHHFFFFFDDDBDDDDDDDDCCA@@CCD?A>CCCCD@:?CCCCDDDDC@
@HWI-ST766:112:C0EYVACXX:2:2306:2598:59074 2:N:0:ACAGTG
AAGGGAGCAGCCGTCAAGCTCGCTGATTTCGGCTTAGCAATCGAGGTACAAGGGGAGCAGCAAGCTTGGTATGGATTTGCTGGCACTCCAGGTTATTTAT
+Matches=71, Start=441, Direction=0, Identical=71
C@CFDFFFHHHHHHIIJJJJJJJGJJJJJJJJIJJJJJHJJIJIJJEIIJHHGHFBDDDDDDCDDDDDDCDDDDDDCDDDDDDBDDDDDCDD@CCCDED3
@HWI-ST766:112:C0EYVACXX:2:1202:15736:177390 1:N:0:ACAGTG
AGGGAGCAGCCGTCAAGCTCGCTGATTTCGGCTTAGCAATCGAGGTACAAGGGGAGCAGCAAGCTTGGTATGGATTTGCTGGCACTCCAGGTTATTTATC
+Matches=70, Start=442, Direction=0, Identical=70
CCCFFFFFHHHHHJJJJJIJJJJJJJJJJJJJIJJJJJJIJJJJJAHIIJJEHHDDDDEEDDDDDDDD5@CDDDD@CCDDDDBCCDDDDDDDDCDCDDEC
@HWI-ST766:112:C0EYVACXX:2:2103:5129:153109 2:N:0:ACAGTG
TGAGCAGCCGTCAAGCTCGCTGATTTCGGCTTAGCAATCGAGGTACAAGGGGAGCAGCAAGCTTGGTATGGATTTGCTGGCACT
+Matches=67, Start=444, Direction=0, Identical=67
(CDDDDDDDDDDEDDFFHHHHJJJJJIJJJIJHGJJIGJJJIIJIJJIJJJJJJJJJJJJJJJJJJJJJJJHHHHHFFFFFBCC
@HWI-ST766:112:C0EYVACXX:2:1101:17727:75963 2:N:0:ACAGTG
AGCAGCCGTCAAGCTCGCTGATTTCGGCTTAGCAATCGAGGTACAAGGGGAGCAGCAAGCTTGGTATGGATTTGCTGGCACTCCAGGTTATTTATCCCCT
+Matches=66, Start=446, Direction=0, Identical=66
4DDDBBDDDDDBDDDDDDDDDDDDFFFHHHHHHJJIJJJJJIJIJJJJIIJJJJJJJJIJJJJJJJJJJJJJJJJIIHHDJJIJJJJHHHHHFFFFFCCC
@HWI-ST766:112:C0EYVACXX:2:2208:7291:155670 2:N:0:ACAGTG
CAGCCGTCAAGCTCGCTGATTTCGGCTTAGCAATCGAGGTACAAGGGGAGCAGCAAGCTTGGTATGGATTTGCTGGCACTCCAGGTTATTTATCCCCTGA
+Matches=64, Start=448, Direction=0, Identical=64
CCCFFFFFHHHHHJJJIJJJJJJJIIJJJJJJJJJJIGG;FHIJJIJJJHHHFFBDFDEEED@CDDDDDDDDDDDDDDDDDDCDDCDDDDEEEDDDBDDD
@HWI-ST766:112:C0EYVACXX:2:1304:8683:121701 1:N:0:ACAGTG
CGTCAAGCTCGCTGATTTCGGCTTAGCAATCGAGGTACAAGGGGAGCAGCAAGCTTGGTATGGATTTGCTGGCACTCCAGGTTATTTATCCCCTGAAGTC
+Matches=60, Start=452, Direction=0, Identical=60
CCCFFFFFHHHHHJJJJJJIJJJJJJJJJIJJJJJ@GHIJJJJJIJIJJJIHHHHHFF?CDEEEEEDDDDDCBCCCCCDDDDDDDDEEDDDDDDDDCCCA
@HWI-ST766:112:C0EYVACXX:2:2307:1740:114979 1:N:0:ACAGTG
CAAGCTCGCTGATTTCGGCTTAGCAATCGAGGTACAAGGGGAGCAGCAAGCTTGGTATGGATTTGCTGGCACTCCAGGTTATTTATCCCCTGAAGTCCTT
+Matches=57, Start=455, Direction=0, Identical=57
CCCFFFDDDFHHDIJIJJJIJEGHIIJIIDGI@FFFHIIJGHGGGIGEGIJHHHHCDFEFDDCECEED@@CDDDCA:<>@ACDDDDDDDDDDC>@@CDDD
@HWI-ST766:112:C0EYVACXX:2:1207:9643:47918 1:N:0:ACAGTG
GCTCGCTGATTTCGGCTTAGCAATCGAGGTACAAGGGGAGCAGCAAGCTTGGTATGGATTTGCTGGCACTCCAGGTTATTTATCCCCTGAAGTCCTTAAA
+Matches=54, Start=458, Direction=0, Identical=54
<BDDDAA@@BDDDCDDDEDEDCE>BFEFHEEEGHJJJJJJJJJJJJIJJJJJJIIJJJJIJIIJIHGGJJIJJJJJJJJJJJIJJJJHHHHHFFFFFCCC
@HWI-ST766:112:C0EYVACXX:2:1208:17461:84827 2:N:0:ACAGTG
CGCTGATTTCGGCTTAGCAATCGAGGTACAAGGGGAGCAGCAAGCTTGGTATGGATTTGCTGGCACTCCAGGTTATTTATCCCCTGAAGTCCTTAAAAAA
+Matches=51, Start=461, Direction=0, Identical=51
CCCFFFFFHHHHHJJJJJJJJIJJJJFHIJJJJJJIIJIJJJJJJJJJJFDHHIJJHHHHHHFF@DEEEEEDDDDDDEEEDDDDDDDDDDDDDDDDCDD<
@HWI-ST766:112:C0EYVACXX:2:1303:13271:22650 1:N:0:ACAGTG
GCTGATTTCGGCTTAGCAATCGAGGTACAAGGGGAGCAGCAAGCTTGGTATGGATTTGCTGGCACTCCAGGTTATTTATCCCCTGAAGTCCTTAAAAAAG
+Matches=50, Start=462, Direction=0, Identical=50
ADDDDBDDDDDCDEDDDDDDDDECCCDEEFFFFHHHGHJJIJJIIJJJJJJJJJJJJJJJJIHGJJJJJJJJJJIJJJIJJJJJJJJHHHHHFFFFFCCC
@HWI-ST766:112:C0EYVACXX:2:1301:1499:109473 2:N:0:ACAGTG
GCTGATTTCGGCTTAGCAATCGAGGTACAAGGGGAGCAGCAAGCTTGGTATGGATTTGCTGGCACTCCAGGTTATTTATCCCCTGAAGTCCTTAAAAAAG
+Matches=50, Start=462, Direction=0, Identical=50
#@A><>DB=ACDCCDC@C?6DDCC>>ECCFFB@FEEEFGGGEECEF>GFFHCGGFH@HGFBGF?GEFJIIIIGGG>EIHIFJIIIHEC<FFHDDDFFCCB
@HWI-ST766:112:C0EYVACXX:2:2308:11341:15994 2:N:0:ACAGTG
TGATTTCGGCTTAGCAATCGAGGTACAAGGGGAGCAGCAAGCTTGGTATGGATTTGCTGGCACTCCAGGTTATTTATCCCCTGAAGTCCTTAAAAAAGAC
+Matches=48, Start=464, Direction=0, Identical=48
:>DDDDDCCAA@@C?@?>DCDDDECC@EFFFFFHEHFGIIEIGIIJIGIHJIGIHGIJIGHGGGGIHHDIHFHDDEIGEIGIJJJIIHHHHHFFFFFB?@
@HWI-ST766:112:C0EYVACXX:2:2104:11313:151666 2:N:0:ACAGTG
GATTTCGGCTTAGCAATCGAGGTACAAGGGGAGCAGCAAGCTTGGTATGGATTTGCTGGCACTCCAGGTTATTTATCCCCTGAAGTCCTTAAAAAAGACC
+Matches=47, Start=465, Direction=0, Identical=47
CCCFFFFFHHHHHIJJJJJIJJGHJJJJJJJJJJJJIJJJIJJJJGIIJIIJJJJJJHHGHFFFFFEEACEEDEFECDDDDDDDDCCDDDDDCC@@BDDD
@HWI-ST766:112:C0EYVACXX:2:2103:18756:27002 1:N:0:ACAGTG
GATTTCGGCTTAGCAATCGAGGTACAAGGGGAGCAGCAAGCTTGGTATGGATTTGCTGGCACTCCAGGTTATTTATCCCCTGAAGTCCTTAAAAAAGACC
+Matches=47, Start=465, Direction=0, Identical=47
CDDDDDDDDDDDDDCDBDDDDEDEEEEDFFFFHHGHHJJJIJIGJJHIJJJJJIJJJIIGGIIIJIJJJIIJJJIGJJJJJJJJJJIHHHHHFFFFD?CB
@HWI-ST766:112:C0EYVACXX:2:2106:9876:162039 2:N:0:ACAGTG
ATTTCGGCTTAGCAATCGAGGTACAAGGGGAGCAGCAAGCTTGGTATGGATTTGCTGGCACTCCAGGTTATTTATCCCCTGAAGTCCTTAAAAAAGACCC
+Matches=46, Start=466, Direction=0, Identical=46
<>B>5:?>A>C@<C>;=CC>CCCCC>BEFFDDEHEEFIHE@EGGHGHIHFD@HGDFB<CBJIHGGHEHCEJIFEHEGIHHGIJIHEJHFDFHFFDDA@CB
@HWI-ST766:112:C0EYVACXX:2:2306:19556:148656 1:N:0:ACAGTG
TTCGGCTTAGCAATCGAGGTACAAGGGGAGCAGCAAGCTTGGTATGGATTTGCTGGCACTCCAGGTTATTTATCCCCTGAAGTCCTTAAAAAAGACCCG
+Matches=44, Start=468, Direction=0, Identical=44
3DDDDDDEDDDDDDDDDCEDDDDDDDEEFFFFFHHHHHJJJJJJJJIIIGJJJJIGGDJIJIJJJIJJIJJHFJJJJJJJJJIJJJHHHHHFFDBFCCB
@HWI-ST766:112:C0EYVACXX:2:2106:13154:158235 2:N:0:ACAGTG
GCAATCGAGGTACAAGGGGAGCAGCAAGCTTGGTATGGATTTGCTGGCACTCCAGGTTATTTATCCCCTGAAGTCCTTAAAAAAGACCCATATGGAAAAC
+Matches=35, Start=477, Direction=0, Identical=35
@DDD?BDDDEDDC?DDBCC@CEEDEFFDECFHHHGHJJIGIJJJJJIGGHJJJJJJIJIJJJIGJJJIJJIJJJJJJJJJJJIGGCJHHHHHFFFFF@@B
@HWI-ST766:112:C0EYVACXX:2:2106:9885:130771 1:N:0:ACAGTG
GCAATCGAGGTACAAGGGGAGCAGCAAGCTTGGTATGGATTTGCTGGCACTCCAGGTTATTTATCCCCTGAAGTCCTTAAAAAAGACCCATATGGAAAAC
+Matches=35, Start=477, Direction=0, Identical=35
@DDDDDDCDEDDDDDDDDDCCCC?CFFFFEHCHHHGIJJIJIJJJJJHGJJJJJIGIJIJJJJJJJJJJJJJJJJJIJJJJJIHGCJHHHHHFFFFFCBC
@HWI-ST766:112:C0EYVACXX:2:1102:20753:115523 2:N:0:ACAGTG
GCAATCGAGGTACAAGGGGAGCAGCAAGCTTGGTATGGATTTGCTGGCACTCCAGGTTATTTATCCCCTGAAGTCCTTAAAAAAGACCCATATGGAAAAC
+Matches=35, Start=477, Direction=0, Identical=35
ADCA?DDDDDCDDDDDDDDDEEDDEFFFFDFHFHHHGJJJIJJJJJIHFFJJJJJIIIGFJIGEJJJJJJJJJJJJJIIJJJIHHFJHHHHHFFFFFBBB
@HWI-ST766:112:C0EYVACXX:2:1304:17672:79934 1:N:0:ACAGTG
CAATCGAGGTACAAGGGGAGCAGCAAGCTTGGTATGGATTTGCTGGCACTCCAGGTTATTTATCCCCTGAAGTCCTTAAAAAAGACCCATATGGAAAACC
+Matches=99, Start=478, Direction=0, Identical=99
@@@FFFFFGFHGHGIJJIHJJEGGIIIHIGJJ?BGGI>GEGGHICGEHHIJJJJJEGIJJHHEEECBCDFFECCC>CDDCDDDDDDDDDCCDECDDDDD@
@HWI-ST766:112:C0EYVACXX:2:1208:15756:161261 2:N:0:ACAGTG
CAATCGAGGTACAAGGGGAGCAGCAAGCTTGGTATGGATTTGCTGGCACTCCAGGTTATTTATCCCCTGAAGTCCTTAAAAAAGACCCATATGGAAAACC
+Matches=34, Start=478, Direction=0, Identical=34
0CDDDCA@DCDDDDDDDDDCDEDDEEFFFFFHHHHHJIJJJJJIJJHGJIJJJJJJJJJJJJJJJJJJJJJJJIJJJJJJJIHGCJJHHHHHFFFFD?C@
@HWI-ST766:112:C0EYVACXX:2:1205:16862:70790 1:N:0:ACAGTG
CGAGGTACAAGGGGAGCAGCAAGCTTGGTATGGATTTGCTGGCACTCCAGGTTATTTATCCCCTGAAGTCCTTAAAAAAGACC
+Matches=30, Start=482, Direction=0, Identical=30
?@?DD@DDFBFDFA<@F@?>A9??CFBH?GHBDBBDGEGDDBHAF>GBB@F7CHGGICGD@DHHE;>;B@?;B>>>CC?@=C(
@HWI-ST766:112:C0EYVACXX:2:1308:2328:59914 2:N:0:ACAGTG
GAGGTACAAGGGGAGCAGCAAGCTTGGTATGGATTTGCTGGCACTCCAGGTTATTTATCCCCTGAAGTCCTTAAAAAAGACCCATATGGAAAACCTGTGG
+Matches=94, Start=483, Direction=0, Identical=94
@DDEDDDDDDBDDDDDCDCCDDEECDFDFEFEGHHHIIGGIIHIJHIHFGGJIGJJIGJJIJIGIIJJGGIIJJJIIJIGIJHHBIIHHGHFFDFFF@@@
@HWI-ST766:112:C0EYVACXX:2:1301:11227:26420 2:N:0:ACAGTG
TACAAGGGGAGCAGCAAGCTTGGTATGGATTTGCTGGCACTCCAGGTTATTTATCCCCTGAAGTCCTTAAAAAAGACCCATATGGAAAACCTGTGGACAT
+Matches=90, Start=487, Direction=0, Identical=90
:CCBDDDCCCDDDBDCDDBCCCEEEFFFFFDEFGGJIIGIHHJJIHHHFFHFIGJIJIJIIIIJJJIIJIIGHFEAEIJIHIEJJIHFCGGHFFDFD@@@
@HWI-ST766:112:C0EYVACXX:2:2103:4343:135512 2:N:0:ACAGTG
AAGGGGAGCAGCAAGCTTGGTATGGATTTGCTGGCACTCCAGGTTATTTATCCCCTGAAGTCCTTAAAAAAGACCCATATGGAAAACCTGTGGACATCTG
+Matches=100, Start=490, Direction=0, Identical=100
?CB<DCA>:>9?@;?;5>;CADECA>>B@=CE?A?;GGGIGIIGHCGIHGFFBCGGGHHGBBBFGIGGCA<<<GDF<HC<IEF?E<EFDHFHDDFD??@@
@HWI-ST766:112:C0EYVACXX:2:1308:7453:97305 2:N:0:ACAGTG
AAGGGGAGCAGCAAGCTTGGTATGGATTTGCTGGCACTCCAGGTTATTTATCCCCTGAAGTCCTTAAAAAAGACCCATATGGAAAACCTGTGGACATCTG
+Matches=87, Start=490, Direction=0, Identical=87
@??BDDFDHFHDBBGFGIIBAFHEGG>FBFEIG<GEAHHGIIIBBBD>FGFDCFHIIGEH=@CDHEEHEAE@?@>A?ACDACCDDDD5:<:@CCCCDCDC
@HWI-ST766:112:C0EYVACXX:2:1107:12880:104621 1:N:0:ACAGTG
AGGGGAGCAGCAAGCTTGGTATGGATTTGCTGGCACTCCAGGTTATTTATCCCCTGAAGTCCTTAAAAAAGACCCATATGGAAAACCTGTGGACATCTGG
+Matches=86, Start=491, Direction=0, Identical=86
DBDDDCCCCBDDDBACDDDDEEECCFFFDFEFFC?IIIJJJJJIJIJJIGIJJJJIEJJJJJJJJJJJIGFAJJJJHIIGJJIGGJJHHHHHFFFFFCCC
@HWI-ST766:112:C0EYVACXX:2:2105:18130:12240 2:N:0:ACAGTG
GGGGAGCAGCAAGCTTGGTATGGATTTGCTGGCACTCCAGGTTATTTATCCCCTGAAGTCCTTAAAAAAGACCCATATGGAAAACCTGTGGACATCTGGG
+Matches=100, Start=492, Direction=0, Identical=100
0BCCDDDDDDDDD@DDDDDEEEEEEFFFFFHHHHHIJJJJJJJJIIGIHIJIJJIJJJJJJIJJJJJIHGCJJJIJJJJJJIIHJJIHHHHHFFFFFCCC
@HWI-ST766:112:C0EYVACXX:2:2301:10876:24006 2:N:0:ACAGTG
GGGGAGCAGCAAGCTTGGTATGGATTTGCTGGCACTCCAGGTTATTTATCCCCTGAAGTCCTTAAAAAAGACCCATATGGAAAACCTGTGGACATCTGGG
+Matches=100, Start=492, Direction=0, Identical=100
CCCFFFFFHHGHHJJJJJHIIIJIJJJIJJJIJJIJJJJIJGHIJJJJJIHHIJJJIGHJIJJJJJJJFFFFEDDDDDEDDDDDDDDDDDDCDDDDCDDC
@HWI-ST766:112:C0EYVACXX:2:1302:15255:62924 1:N:0:ACAGTG
GGGGAGCAGCAAGCTTGGTATGGATTTGCTGGCACTCCAGGTTATTTATCCCCTGAAGTCCTTAAAAAAGACCCATATGGAAAACCTGTGGACATCTGGG
+Matches=85, Start=492, Direction=0, Identical=85
<DDDDDDDDDDDDDDDDDDEEEEEEFFFFFHHHHHJJJJJIHIJJJIGGJIJJJJJJJJJJIIJJJJJIHFJJJJJJJJJJJHGJJJHHHHHFFFFFCCC
@HWI-ST766:112:C0EYVACXX:2:1306:6078:89061 2:N:0:ACAGTG
AGCAGCAAGCTTGGTATGGATTTGCTGGCACTCCAGGTTATTTATCCCCTGAAGTCCTTAAAAAAGACCCATATGGAAAACCTGTGGACATCTGGGCTTG
+Matches=81, Start=496, Direction=0, Identical=81
ADCC?C>C@DDDDDDDDDDDDDCDEC@C?DFEBHHHJJJJJJIGHJJJIHJJJIIIIJJJJIIHGC?JJJIIJJIJIHEFJIJJJIHFBHHHFFFFFCCC
@HWI-ST766:112:C0EYVACXX:2:1301:13537:191131 1:N:0:ACAGTG
GCAGCAAGCTTGGTATGGATTTGCTGGCACTCCAGGTTATTTATCCCCTGAAGTCCTTAAAAAAGACCCATATGGAAAACCTGTGGACATCTGGGCTTGT
+Matches=80, Start=497, Direction=0, Identical=80
CCCFFFFFHHHHHFHIIJJJJJJJIJIIJJJJJIJJGHIJJJJJJJJJIJIJJGHIJJJJJJIJJEHHGHFFFFFFEEEEDDDDDDDDDDDDDDDDDDD<
@HWI-ST766:112:C0EYVACXX:2:1106:9132:94754 1:N:0:ACAGTG
CAGCAAGCTTGGTATGGATTTGCTGGCACTCCAGGTTATTTATCCCCTGAAGTCCTTAAAAAAGACCCATATGGAAAACCTGTGGACATCTGGGCTTGTG
+Matches=79, Start=498, Direction=0, Identical=79
CCCFFFFFHGHGFFHIIJJJJJJJJIEIJJJJJJJGGIIJJJIJJJJJIJJJIJJJJJJJIJJJGIGHHHFFFFFEFEEDEDCDCDDDDDDDCDDDDDDC
@HWI-ST766:112:C0EYVACXX:2:2306:2598:59074 1:N:0:ACAGTG
CAGCAAGCTTGGTATGGATTTGCTGGCACTCCAGGTTATTTATCCCCTGAAGTCCTTAAAAAAGACCCATATGGAAAACCTGTGGACATCTGGGCTTGTG
+Matches=100, Start=498, Direction=0, Identical=100
@CBDDCDBCC?DCDCCCDDDCBEEEECBFFFHCHEHGJIJJIGJJJIJJJJJJIJJIJJJJIHFCJJIJIIJJJJIHFJJJJIIJJJHHHHHFFFFFCCC
@HWI-ST766:112:C0EYVACXX:2:1206:16325:68044 2:N:0:ACAGTG
AAGCTTGGTATGGATTTGCTGGCACTCCAGGTTATTTATCCCCTGAAGTCCTTAAAAAAGACCCATATGGAAAACCTGTGGACATCTGGGCTTGTGGTGT
+Matches=75, Start=502, Direction=0, Identical=75
CCCFFFFFFHHHHJJJJJJIJJJJJJJJJJJFHIJJJJJJJJJJJJJIHIFHIJJJGIJJIJJJIJHHHHHHFFFFDDEEEEDDDDDDDDDDDDBCD<@B
@HWI-ST766:112:C0EYVACXX:2:1308:3685:23809 2:N:0:ACAGTG
AAGCTTGGTATGGATTTGCTGGCACTCCAGGTTATTTATCCCCTGAAGTCCTTAAAAAAGACCCATATGGAAAACCTGTGGACATCTGGGCTTGTGGTGT
+Matches=75, Start=502, Direction=0, Identical=75
@@@FDEFFFFFFHCGHGGGIGDFHIJGGHHG?EFGGGIIIGIGGIIJGFHBDFHFGHCHFFGEIGGHHFC?EEFFECBA>CAA@@ACACDDDB=BDB?BB
@HWI-ST766:112:C0EYVACXX:2:2301:14943:42445 2:N:0:ACAGTG
GCTTGGTATGGATTTGCTGGCACTCCAGGTTATTTATCCCCTGAAGTCCTTAAAAAAGACCCATATGGAAAACCTGTGGACATCTGGGCTTGTGGTGTTA
+Matches=100, Start=504, Direction=0, Identical=100
7BDDDDDDDDDDDDDDDDDCBADEDEEEFFFFFFHHGJJJJJJJJHJJJIJJJJJJHFBJJJJJJJJJJIHEJJJJJJJJJJIJJJJHHHGHFFFFFCCC
@HWI-ST766:112:C0EYVACXX:2:1305:16180:110002 1:N:0:ACAGTG
CTTGGTATGGATTTGCTGGCACTCCAGGTTATTTATCCCCTGAAGTCCTTAAAAAAGACCCATATGGAAAACCTGTGGACATCTGGG
+Matches=72, Start=505, Direction=0, Identical=72
@@@FFBDDFDBDFHGDBGEG@DB<CGHHIGIABHIIIGEGHIIIIIEFHIGIBBFGICFEGHCHIIIHE>AEF>@@;;;>C>C>A;(
@HWI-ST766:112:C0EYVACXX:2:1205:16862:70790 2:N:0:ACAGTG
TTGGTATGGATTTGCTGGCACTCCAGGTTATTTATCCCCTGAAGTCCTTAAAAAAGACCCATATGGAAAACCTGTGGACATCTGGGCTTGTGGTGTTATT
+Matches=71, Start=506, Direction=0, Identical=71
>CCDDDC@@>>CC?C@:@=C=??CEEEEFEDEB<AAE@FIIJIGICHIHFGEIGGF?EGGGEEGGADFE?EBIGBFHFDFBGHHE=EADD?FDBDFF@@@
@HWI-ST766:112:C0EYVACXX:2:1305:18095:44159 1:N:0:ACAGTG
TTGGTATGGATTTGCTGGCACTCCAGGTTATTTATCCCCTGAAGTCCTTAAAAAAGACCCATATGGAAAACCTGTGGACATCTGGGCTTGTGGTGTCACA
+Matches=97, Start=506, Direction=0, Identical=96
CDDDDDDDDDDDDDDDDDBABDEECEEEFFFFFFHHJJJIJJJIHCHIIJJJJJHHFIJJJJJJJJIIFEJIEJJJJJJJJJJJJJJGHGHHFFFFF@CC
@HWI-ST766:112:C0EYVACXX:2:2104:11313:151666 1:N:0:ACAGTG
TTGGTATGGATTTGCTGGCACTCCAGGTTATTTATCCCCTGAAGTCCTTAAAAAAGACCCATATGGAAAACCTGTGGACATCTGGGCTTGTGGTGTTATT
+Matches=100, Start=506, Direction=0, Identical=100
CDDDDDDDDDDDDDDDDDBADDDEEEEEFFFFFFFHJJJJJJJJJIJJJJJJJIIHDJJJJJJJJJJIHFJJJJJJJJJJIJJJJJJHHHHHFFFFFCCC
@HWI-ST766:112:C0EYVACXX:2:1205:9001:76698 2:N:0:ACAGTG
ATGGATTTGCTGGCACTCCAGGTTATTTATCCCCTGAAGTCCTTAAAAAAGACCCATATGGAAAACCTGTGGACATCTGGGCTT
+Matches=66, Start=511, Direction=0, Identical=66
(CCCADDECCDBCB?HEAHGIGCJIGHGF8<AFBBDIHEGBFJJJIIIGHGBIEIIGEGIIIJIHGGGEC<AFDHDDFDDD?@@
@HWI-ST766:112:C0EYVACXX:2:2103:17020:147146 1:N:0:ACAGTG
TGGATTTGCTGGCACTCCAGGTTATTTATCCCCTGAAGTCCTTAAAAAAGACCCATATGGAAAACCTGTGGACATCTGGGCTTGTGGTGTTATTTTATAT
+Matches=97, Start=512, Direction=0, Identical=97
CCCFFFFFHHHHGJJGJIIJIJJIHJICFHIJJIJJIJGHIJJJJJJJJJFIGHIJIIJIIJJJJJHGAEHDCEFDCEEDDEDDACB9<A<@DDDDC@C:
@HWI-ST766:112:C0EYVACXX:2:1208:17461:84827 1:N:0:ACAGTG
TGGATTTGCTGGCACTCCAGGTTATTTATCCCCTGAAGTCCTTAAAAAAGACCCATATGGAAAACCTGTGGACATCTGGGCTTGTGGTGTTATTTTATAT
+Matches=97, Start=512, Direction=0, Identical=97
ADDDCCDB@DCDA>DDDDDDDEEEEEEDFFHHHHHJJJJJJJJJJJJJHHDJJJJJJJJJJIHGJJJJJJHGJJJJJJJIIIIJIJJHHHHHFFFFFCCC
@HWI-ST766:112:C0EYVACXX:2:1204:17939:24473 2:N:0:ACAGTG
GGATTTGCTGGCACTCCAGGTTATTTATCCCCTGAAGTCCTTAAAAAAGACCCATATGGAAAACCTGTGGACATCTGGGCTTGTGGTGTTATTTTATATA
+Matches=64, Start=513, Direction=0, Identical=64
CCCFFFFFHHHFAHIJJBHJHJJJJIJJIIJJIGHJGGHHIJJJJJIGIJGGIJJIJJGIIIIJJJHHHGHFFFFFFEDDD?BDDBDDDDAACDD@CDE#
@HWI-ST766:112:C0EYVACXX:2:1206:16219:67008 1:N:0:ACAGTG
GATTTGCTGGCACTCCAGGTTATTTATCCCCTGAAGTCCTTAAAAAAGACCCATATGGAAAACCTGTGGACATCTGGGCTTGTGGTGTTATTTTATATAT
+Matches=63, Start=514, Direction=0, Identical=63
CCCFFFFFHHGHHJJJJJJHIIJJJIJJJJJJJJJJEHIJJJIJJIJIHHIIIGIIGHIJJGIJJHEEHHHFFFF@ECDECDBCBAB?BCDDEDCCCC@>
@HWI-ST766:112:C0EYVACXX:2:2201:18625:6367 2:N:0:ACAGTG
TGCTGGCACTCCAGGTTATTTATCCCCTGAAGTCCTTAAAAAAGACCCATATGGAAAACCTGTGGACATCTGGGCTTGTGGTGTTATTTTATATATATTG
+Matches=91, Start=518, Direction=0, Identical=91
CCCFFFFFHHHHHJJGIIJJJJJJJJJJJJJJJJIJJJJJJJJJIJJJIJHIJJJJJJJJJJJJJHHHHHFFFFFDDDBCD?@ABDEDEEEDEFEFEEEA
@HWI-ST766:112:C0EYVACXX:2:2201:4694:28202 2:N:0:ACAGTG
TGCTGGCACTCCAGGTTATTTATCCCCTGAAGTCCTTAAAAAAGACCCATATGGAAAACCTGTGGACATCTGGGCTTGTGGTGTTATTTTATATATATTG
+Matches=91, Start=518, Direction=0, Identical=91
CDCACDB@DDDDDDDDEEDDEDDADDBHHHHHHGGIIIJIGGIGHGGIFFEGHFBDB?IHFHFDDCECGHGGFG?GGHHFECDHHFBFDHDHBDDDBCCB
@HWI-ST766:112:C0EYVACXX:2:1101:20848:20777 1:N:0:ACAGTG
CTGGCACTCCAGGTTATTTATCCCCTGAAGTCCTTAAAAAAGACCCATATGGAAAACCTGTGGACATCTGGGCTTGTGGTGTTATTTTATATATATTGCT
+Matches=89, Start=520, Direction=0, Identical=89
CCCFFFFFHHHHHEHBFIJGJJ@FGHHHIIHIIIIJJJJJIJIJJJIJHHIJJJJJJJJIHIIIJIHHDFEEFCE<ACD;=A?>@CEDC@CDDDEDA@:>
@HWI-ST766:112:C0EYVACXX:2:2107:16306:140971 1:N:0:ACAGTG
TGGCACTCCAGGTTATTTATCCCCTGAAGTCCTTAAAAAAGACCCATATGGAAAACCTGTGGACATCTGGGCTTGTGGTGTTATTTTATATATATTGCTT
+Matches=88, Start=521, Direction=0, Identical=88
:DDA>DDDDDDDDEECDDBADDFFFFFHHHDHHJJJJJIHHCJJJJJJIJIJIHDJIIIEJJJJJJJJJJJJJJJJJJIJJJJJJJJHHHHHFFFFFCCC
@HWI-ST766:112:C0EYVACXX:2:1305:11729:74332 1:N:0:ACAGTG
ACTCCAGGTTATTTATCCCCTGAAGTCCTTAAAAAAGACCCATATGGAAAACCTGTGGACATCTGGGCTTGTGGTGTTATTTTAT
+Matches=52, Start=525, Direction=0, Identical=52
3BB?DDCECACEEFFEECEHGJJIGHEEIEJJJIJIIHJJJJIJJJGIGC:GGIIIIGIGGGEIJJJJIGJIGHHHHFFFFFCCC
@HWI-ST766:112:C0EYVACXX:2:2104:16700:191899 2:N:0:ACAGTG
CTCCAGGTTATTTATCCCCTGAAGTCCTTAAAAAAGACCCATATGGAAAACCTGTGGACATCTGGGCTTGTGGTGTTATTTTATATATATTGCTTGTTGG
+Matches=83, Start=526, Direction=0, Identical=83
CCCFFFFDHHHHHJJJJJIJJJJJHJIJJJJJJJJJJJJJJJJJJJJIJJHIJGGIJJIJJJJJJJHHHHFFFDCDDEEDEEEDEEEFEEEEDDDDDDDD
@HWI-ST766:112:C0EYVACXX:2:1201:18698:32087 1:N:0:ACAGTG
CCAGGTTATTTATCCCCTGAAGTCCTTAAAAAAGACCCATATGGAAAACCTGTGGACATCTGGGCTTGTGGTGTTATTTTATATATATTGCTTGTTGGAT
+Matches=49, Start=528, Direction=0, Identical=49
BCCFFDEFHHHHHIJJJJJJJJHJJJJJJJJJJJJJJJJJJJJJJJJIJJJJJJJJJIIIJJJJJJHHEHF;?BCE@CEECCDEDDBCDDDDD=BCBBCC
@HWI-ST766:112:C0EYVACXX:2:1204:17939:24473 1:N:0:ACAGTG
GGTTATTTATCCCCTGAAGTCCTTAAAAAAGACCCATATGGAAAACCTGTGGACATCTGGGCTTGTGGTGTTATTTTATATATATTGCTTGTTGGATATC
+Matches=46, Start=531, Direction=0, Identical=46
ADDEECCC?:BDDDDDDDDCEEEFDHHHHEGGIGIGCHDIIJJJJJJJJIIHDIJJIIIGGIGJIJIJJJIIGGGGJIGHEHBGJJIHHHHHDFFFF@CC
@HWI-ST766:112:C0EYVACXX:2:1302:2731:96152 1:N:0:ACAGTG
GTTATTTATCCCCTGAAGTCCTTAAAAAAGACCCATATGGAAAACCTGTGGACATCTGGGCTTGTGGTGTTATTTTATATATATTGCTTGTTGGATATCC
+Matches=45, Start=532, Direction=0, Identical=45
BB@FFFFFHHHHHJJIIGJIJIJIJJJIJJIJJIJIJJGJJJJJIIJJFGIEGIJIIJIGIJIJHEE7?BBDFED>@CD<CDDDDDCCCA?CDDCCCDC>
@HWI-ST766:112:C0EYVACXX:2:1106:19595:164499 2:N:0:ACAGTG
TTATTTATCCCCTGAAGTCCTTAAAAAAGACCCATATGGAAAACCTGTGGACATCTGGGCTTGTGGTGTTATTTTATATATATTGCTTGTTGGATATCCT
+Matches=76, Start=533, Direction=0, Identical=76
>EEDDDDDDDDDDDDCDECEEDFHHHHHECJJJJJIIJIIIGCIJIIIGBGJIIJJJJIJJJJJJJJIJJJIJJJJIIIJJJJJIJJHHGGHFFFFFCCC
@HWI-ST766:112:C0EYVACXX:2:1202:15736:177390 2:N:0:ACAGTG
CCCTGAAGTCCTTAAAAAAAGACCCATATGGAAAACCTGTGGACATCTGGGCTTGTGGTGTTATTTTATATATATTGCTTGTTGGATATCCTCCATTTTG
+Matches=92, Start=541, Direction=0, Identical=86
AADDDDDDDDDDDDDEEEEFD@FFHHHHHHHJIGEJJIIIJIIIIJJIJIJJJJJJJJIJJJJJIJJJJJJJJJJJJJJJJJJJJJJHHHHHFFFFFCCC
@HWI-ST766:112:C0EYVACXX:2:2304:19394:62763 2:N:0:ACAGTG
GTCCTTAAAAAAGACCCATATGGAAAACCTGTGGACATCTGGGCTTGTGGTGTTATTTTATATATATTGCTTGTTGGATATCCTCCATTTTGGGATGAAG
+Matches=60, Start=549, Direction=0, Identical=60
8DCCCADDDDDDDCEEDDEEFFFFFDAHGHHJJJIJJJJJJJJJJJJJIHJJJJJJIJJJJJJJJJJJJJJJJJJJJJJIIIJIJJJHHHHHFFFFFCCC
@HWI-ST766:112:C0EYVACXX:2:2305:7423:82599 2:N:0:ACAGTG
CCTTAAAAAAGACCCATATGGAAAACCTGTGGACATCTGGGCTTGTGGTGTTATTTTATATATATTGCTTGTTGGATATCCTCCATTTTGGGATGAAGAC
+Matches=58, Start=551, Direction=0, Identical=58
CCDDDCDDDDDCDDEEEEEEFFFFCFHHHHJIIJJJJJJJIIJJJJJJHHJJJIJIJJJJIJJIJJJJJJJJJJJJJJIJJJJJJJJHHHHHFFFFFCCC
@HWI-ST766:112:C0EYVACXX:2:1304:17672:79934 2:N:0:ACAGTG
AAAAAAGACCCATATGGAAAACCTGTGGACATCTGGGCTTGTGGTGTTATTTTATATATATTGCTTGTTGGATATCCTCCATTTTGGGATGAAGACCAAC
+Matches=54, Start=555, Direction=0, Identical=54
>DCDDDDDDDDCDCCAEDEC?FFFFGHHHHHHGG@IIIIIIGHGGGJJJIIJJJIJJJJJJJJJJJIIJIHGJJIFJIHIJIJJJJJHHGHHFFDFF@@@
@HWI-ST766:112:C0EYVACXX:2:2301:16616:184087 1:N:0:ACAGTG
AAAGACCCATATGGAAAACCTGTGGACATCTGGGCTTGTGGTGTTATTTTATATATATTGCTTGTTGGATATCCTCCATTTTGGGATGAAGACCAACATA
+Matches=51, Start=558, Direction=0, Identical=51
@@@FFFDFHFGFHIJJIJIIJIFFHHGGHIEHIIIJJIEHIDFGHJIIJJGGGIIJIIJCIIJJIIJJAHCHHGFEEDFFFFF?B=A?ACCDD<?BDBA>
@HWI-ST766:112:C0EYVACXX:2:2302:13578:14879 1:N:0:ACAGTG
AGACCCATATGGAAAACCTGTGGACATCTGGGCTTGTGGTGTTATTTTATATATATTGCTTGTTGGATATCCTCCATTTTGGGATGAAGACCAACATAGG
+Matches=49, Start=560, Direction=0, Identical=49
CCCFFFFFHHHHHJJIJJJJIJJJJJJJJJJJJJJJHIIGHHIJJIJJIJJJIJJJJFIIJJJJJIGIJJIIHHHHHHFFFFDDEDEDDDDCDDDDDDDC
@HWI-ST766:112:C0EYVACXX:2:2301:10876:24006 1:N:0:ACAGTG
GACCCATATGGAAAACCTGTGGACATCTGGGCTTGTGGTGTTATTTTATATATATTGCTTGTTGGATATCCTCCATTTTGGGATGAAGACCAACATAGGT
+Matches=48, Start=561, Direction=0, Identical=48
3CDDEDDEEDDDDC>DEEEFFFFEDFHHHGGJJJJJJJJJJJIJIIIIJJIJIGGJJJJJJJJJJJIFEJIGGIIIJGJJJIIJJIIHFHHHFFFFF@@C
@HWI-ST766:112:C0EYVACXX:2:1205:12369:25681 1:N:0:ACAGTG
CCATATGGAAAACCTGTGGACATCTGGGCTTGTGGTGTTATTTTATATATATTGCTTGTTGGATATCCTCCATTTTGGGATGAAGACCAACATAGGTTAT
+Matches=45, Start=564, Direction=0, Identical=45
@@@FFFFFFHHHDBEFHI>EDHGGEHIGIJGAGEGDDBFHIIIFIJGIIEEGIIDCBAFHGGBHGG@@EEGDHHEEHB>DDDCE>AEA??@@ACCCCC>>
@HWI-ST766:112:C0EYVACXX:2:1106:9132:94754 2:N:0:ACAGTG
ATATGGAAAACCTGTGGACATCTGGGCTTGTGGTGTTATTTTATATATATTGCTTGTTGGATATCCTCCATTTTGGGATGAAGACCAACATAGGTTATAT
+Matches=43, Start=566, Direction=0, Identical=43
@DDDDDDDDCDDDECEEECEFFFFHEHHJJJIIGGIJIIIJJIIIJIIHJIIIJJJJIJJIHGJJJIIGFJJJJJJJJJJJIJHJJIHHHHHDFFFFCCB
@HWI-ST766:112:C0EYVACXX:2:2304:18274:173188 2:N:0:ACAGTG
ATATGGAAAACCTGTGGACATCTGGGCTTGTGGTGTTATTTTATATATATTGCTTGTTGGATATCCTCCATTTTGGGATGAAGACCAACATAGGTTATAT
+Matches=43, Start=566, Direction=0, Identical=43
CCCFFFFFHHHHHJGHJIJIJJJJJJJJJIGGIHGHIIJJJJJJJJJJJJHIJJJJIJJJJJJJJJJIJJIIIJHHGFFFFFDEECEBDDDDDDDDDDE>
@HWI-ST766:112:C0EYVACXX:2:1206:16219:67008 2:N:0:ACAGTG
GAAAACCTGTGGACATCTGGGCTTGTGGTGTTATTTTATATATATTGCTTGTTGGATATCCTCCATTTTGGGATGAAGACCAACATAGGTTATATGCACG
+Matches=38, Start=571, Direction=0, Identical=38
ADDCCBDCC@CCCECDDDFFFFHHHHIJJJJJHHIIJJJJJJJJJJJJJIJJJIJJJIIIIHIJJJJJJJJJJJJJJHFJJJIJJJJHHHHHFFFFFBCC
@HWI-ST766:112:C0EYVACXX:2:1301:13537:191131 2:N:0:ACAGTG
GAAAACCTGTGGACATCTGGGCTTGTGGTGTTATTTTATATATATTGCTTGTTGGATATCCTCCATTTTGGGATGAAGACCAACATAGGTTATATGCACA
+Matches=38, Start=571, Direction=0, Identical=38
DDCCADDDDDEDDEECCDFFFHHHHJIGJJIIJIIIJJJJJJJJJJJJIIJIGIIJJIIJJJJJJJJJJJJJJJJJJIGIJJJJJJJHHHHHFFFFF@CC
@HWI-ST766:112:C0EYVACXX:2:1104:21238:146826 1:N:0:ACAGTG
ACCTGTGGACATCTGGGCTTGTGGTGTTATTTTATATATATTGCTTGTTGGATATCCTCCATTTTGGGATGAAGACCAACATAGGTTATATGCACAAATT
+Matches=34, Start=575, Direction=0, Identical=34
CCCFFFFFGHHGHJJJJJJJJHIIFHHHDGIJJIIHIIGIJJIIJJEEFACEGIJICGHFHHIIJHIGIIJIHEHGHDEE?CEECEEDCDEDDDDDBAC:
@HWI-ST766:112:C0EYVACXX:2:1201:21460:107305 1:N:0:ACAGTG
CATCTGGGCTTGTGGTGTTATTTTATATATATTGCTTGTTGGATATCCTCCATTTTGGGATGAAGACCAACATAGGTTATATGCACAAATTAAAGCTG
+Matches=87, Start=584, Direction=0, Identical=87
CCBA=5?=A=B=CB@@;BC>GHHHCIIGIJJIIDJIGGGHC:JIGGIIHIIJJJJIGJIJIJIHGFJJIFGH@HHGJJJJJJJJIIIFHHHHFFFDB:
@HWI-ST766:112:C0EYVACXX:2:2308:3576:102207 2:N:0:ACAGTG
CATCTGGGCTTGTGGTGTTATTTTATATATATTGCTTGTTGGATATCCTCCATTTTGGGATGAAGACCAACATAGGTTATATGCACAAATTAAAGCTGGA
+Matches=87, Start=584, Direction=0, Identical=87
CA<9;?7DDCC?A=DDCHHE>CCHJIGEHD>G>F>@EED@EGAD?7FEAGHHGIHEGG>HGDGBDHFIHGHCG@?BIJIJE@DB?GEDHFAF?DDDD@<@
@HWI-ST766:112:C0EYVACXX:2:1103:8130:71377 1:N:0:ACAGTG
CATCTGGGCTTGTGGTGTTATTTTATATATATTGCTTGTTGGATATCCTCCATTTTGGGATGAAGACCAACATAGGTTATATGCACAAATTAAAGCTGGC
+Matches=87, Start=584, Direction=0, Identical=87
CDBDDBDDDDDDDEFFFFHHFHHHHJJJJJJIIGIJIIIIGJJIJJJJIJJJJJJJJJJJJJJJIHJJJJJJJJJJJJJIJJIIHJJHHHHHFFFFFCCC
@HWI-ST766:112:C0EYVACXX:2:2206:7884:43096 2:N:0:ACAGTG
CTGGGCTTGTGGTGTTATTTTATATATATTGCTTGTTGGATATCCTCCATTTTGGGATGAAGACCAACATAGGTTATATGCACAAATTAAAGCTGG
+Matches=84, Start=587, Direction=0, Identical=84
@@@FDFFFGDFH?EEBFHBHIGIJEIIIJJIFGHEEHIF@FHGFHHGGIIBBEGHGHCCH<@GC>DCDEGEEEEHHFDEDEFDEECA>@C;;>5@#
@HWI-ST766:112:C0EYVACXX:2:2307:8422:167443 1:N:0:ACAGTG
GGGCTTGTGGTGTTATTTTATATATATTGCTTGTTGGATATCCTCCATTTTGGGATGAAGACCAACATAGGTTATATGCACAAATTAAAGCTGGTGCTTA
+Matches=82, Start=589, Direction=0, Identical=82
B@CFFFFDHHDFHIJIJJJJIJIJJIJHIIJJJHIIJJHHJIJIGGIIIJJIIIHHIJIIHJIIJJIHIIGHFEFCHFFFFEFCEEECECCACC;ADCC;
@HWI-ST766:112:C0EYVACXX:2:2107:5009:108591 1:N:0:ACAGTG
GGGCTTGTGGTGTTATTTTATATATATTGCTTGTTGGATATCCTCCATTTTGGGATGAAGACCAACATAGGTTATATGCACAAATTAAAGCTGGTGCTTA
+Matches=82, Start=589, Direction=0, Identical=82
BCCFFFFEHHDHHJJJIJJJIJJJJIJJJJJJJHIJJJIJJJJJJJIJJJJJIIHJJIIJJJJJJJJJIJHHHGFHHFFFFFFEEEDEEDDDDDCDDCDC
@HWI-ST766:112:C0EYVACXX:2:2108:4694:28261 2:N:0:ACAGTG
TGGTGTTATTTTATATATATTGCTTGTTGGATATCCTCCATTTTGGGATGAAGACCAACATAGGTTATATGCACAAATTAAAGCTGGTGCTTATGATTAC
+Matches=75, Start=596, Direction=0, Identical=75
@CCDDDFFHHHHGJJJJJIJIJJJIJHJGIJIGIIJJJJJJJJJIJJJIIGIJJJJIJJIJJJJIJJJJJJIJJIHHHHHGFFFEFFECCEEDCCDEFED
@HWI-ST766:112:C0EYVACXX:2:2303:12417:88528 2:N:0:ACAGTG
GTTATTTTATATATATTGCTTGTTGGATATCCTCCATTTTGGGATGAAGACCAACATAGGTTATATGCACAAATTAAAGCTGGTGCT
+Matches=71, Start=600, Direction=0, Identical=71
CEGGHIJJIHIGGIJGHJIJJGIIIJIGGGFFHGHIJHHIHIIJHIJIICGIIIEIJHHHHHHFFDFFEAEEDECC>CD@@CC9CC>
@HWI-ST766:112:C0EYVACXX:2:1305:16180:110002 2:N:0:ACAGTG
TTATTTTATATATATTGCTTGTTGGATATCCTCCATTTTGGGATGAAGACCAACATAGGTTATATGCACAAATTAAAGCTGGTGCTTATGATTACCCATC
+Matches=70, Start=601, Direction=0, Identical=70
CCC>ACFEDDDEECEDDBBDHE>C==;;EGHF@FF=GFHGDGHGGBF?DGEHIHCEFFBHHHHGIIGJIGGGDIIIJJGHHFGEDGGF<FHFB=DAD???
@HWI-ST766:112:C0EYVACXX:2:2107:7218:38025 1:N:0:ACAGTG
TTTATATATATTGCTTGTTGGATATCCTCCATTTTGGGATGAAGACCAACATAGGTTATATGCACAAATTAAAGCTGGTGCTTATGATTACCCATCTCCA
+Matches=66, Start=605, Direction=0, Identical=66
@@<DDEFBCFFHFGHIIDHIIGIGGGIIIIIIIIIGII=FDCGHIG@GHBGEIHEDHBGIIICGIIGIIAEHIGEAEEHEDEFFDCDEDEEEECCCCCC>
@HWI-ST766:112:C0EYVACXX:2:2107:7218:38025 2:N:0:ACAGTG
ATATATTGCTTGTTGGATATCCTCCATTTTGGGATGAAGACCAACATAGGTTATATGCACAAATTAAAGCTGGTGCTTATGATTACCCATCTCCAGAATG
+Matches=61, Start=610, Direction=0, Identical=61
BAA:CA??==?EEFFFFDCFEHHCIGGHGHCECCBCIEIJIIGIGIHFFB>BGGFEEHGEHIJJIGCCDF;BGGJJIIHDBJAA<GBBBHFGFFFDD@@B
@HWI-ST766:112:C0EYVACXX:2:2304:18274:173188 1:N:0:ACAGTG
ATATATTGCTTGTTGGATATCCTCCATTTTGGGATGAAGACCAACATAGGTTATATGCACAAATTAAAGCTGGTGCTTATGATTACCCATCTCCAGAATG
+Matches=61, Start=610, Direction=0, Identical=61
CEDCCCDDDDDECFFFFED?EEHHEJJJJJJJJJIJJIHFJJIIJJIJJJJJJJJJJJJJJJJJJJJJJJJJJJJJJJJJJJIGFIJHHHHHFFFFFCCC
@HWI-ST766:112:C0EYVACXX:2:2108:5668:137006 1:N:0:ACAGTG
ATATATTGCTTGTTGGATATCCTCCATTTTGGGATGAAGACCAACATAGGTTATATGCACAAATTAAAGCTGGTGCTTATGATTACCCATCTCCAGAATG
+Matches=61, Start=610, Direction=0, Identical=61
@@@DFDDFFHHHDHHJIGIIIJIJIJGIJJGGIIHGIJGIIGIIEGEFGGBFHIIJIEGIGIIIIJI@CE>GA=CCE>ADC?CDDFC>A>CCAA>C>;;@
@HWI-ST766:112:C0EYVACXX:2:2103:1973:186693 1:N:0:ACAGTG
ATTGCTTGTTGGATATCCTCCATTTTGGGATGAAGACCAACATAGGTTATATGCACAAATTAAAGCTGGTGCTTATGATTACCCATCTCCAGAATGGGAT
+Matches=57, Start=614, Direction=0, Identical=57
CCCFFFFFHHHHHJJJJJIJJJJJJIIJJGHIIJJJJJJIJJIJJJGHIIIJJJIJJJIIIJJIGIJIJEHJHGHCEFGFFFFFDCECEEDDDCCDDDCC
@HWI-ST766:112:C0EYVACXX:2:2208:8733:90821 2:N:0:ACAGTG
ACTGCTTGTTGGATATCCTCCATTTTGGGATGAAGACCAACATAGGTTATATGCACAAATTAAAGCTGGTGCTTATGATTACCCATCTCCAG
+Matches=56, Start=614, Direction=0, Identical=55
(=ECC?=77DFEHA?5BEECGDGIIIIGHBGEHGFFGGHFDFIIHGIIHAADBDBIDJJIIIHHIIJJJGGIGGJGJHHDAFFHFDDDF@@B
@HWI-ST766:112:C0EYVACXX:2:2301:16616:184087 2:N:0:ACAGTG
GCTTGTTGGATATCCTCCATTTTGGGATGAAGACCAACATAGGTTATATGCACAAATTAAAGCTGGTGCTTATGATTACCCATCTCCAGAATGGGATACT
+Matches=54, Start=617, Direction=0, Identical=54
BC?DCC@CCCCA?=B@;;C=?>EHGIHHHGF@@GCHIHBBEACIFEHGDBGIGGGIIGDGGHG@HEIHH>9IGIEGCHFECA:;CGF>CAA?DB:A=;?<
@HWI-ST766:112:C0EYVACXX:2:2101:2930:84263 1:N:0:ACAGTG
TTGTTGGATATCCTCCATTTTGGGATGAAGACCAACATAGGTTATATGCACAAATTAAAGCTGGTGCTTATGATTACCCATCTCCAGAATGGGATACTGT
+Matches=52, Start=619, Direction=0, Identical=52
CCCFFFFFHHHHHJJJJJJJJJIJJJGIIIHJJJJJJJJJJIJGJJIJJJJJIJJGIJJJJIIIFHIJIJJJIHHHGHHDFFFFFCECACCDDCA?CDE@
@HWI-ST766:112:C0EYVACXX:2:2108:3793:102893 1:N:0:ACAGTG
TATCCTCCATTTTGGGATGAAGACCAACATAGGTTATATGCACAAATTAAAGCTGGTGCTTATGATTACCCATCTCCAGAATGGGATACTGTGACACCGG
+Matches=44, Start=627, Direction=0, Identical=44
@CCDFFFFFHHHD?CEICBGGHGIFHGGIEHEIHGGIFGGGIIIHGGIGGBCGCGH=CHGHGEHIIEIHIIIIGHCCEEECB@DCEEEC@ABCECCCC@=
@HWI-ST766:112:C0EYVACXX:2:2303:12417:88528 1:N:0:ACAGTG
ATCCTCCATTTTGGGATGAAGACCAACATAGGTTATATGCACAAATTAAAGCTGGTGCTTATGATTACCCATCTCCAGAATGGGATACTGTGACACCGGA
+Matches=43, Start=628, Direction=0, Identical=43
?<BBA:CDBEEEDFEDDFDFHE=AHGDE:JJJJIGFHEGFBEIJJIJJJIIGDIGGHDJJJJIFD<:GHGGHGEIGIGJIEJHHGIJHDHFHFFFFF@@@
@HWI-ST766:112:C0EYVACXX:2:1304:7785:86927 2:N:0:ACAGTG
ATCCTCCATTTTGGGATGAAGACCAACATAGGTTATATGCACAAATTAAAGCTGGTGCTTATGATTACCCATCTCCAGAATGGGATACTGTGACACCGGA
+Matches=43, Start=628, Direction=0, Identical=43
:8?B@CDDDEEEDFFFDCBBE;FHJHJJJJIIIJJJJIIIIIJJIIGJIIJIJIJJJJJJJJIJIGCJIIJIJJJJJJIJJJJJIIIGHHHHDFDFFCCB
@HWI-ST766:112:C0EYVACXX:2:1201:21324:95097 2:N:0:ACAGTG
ATCCTCCATTTTGGGATGAAGACCAACATAGGTTATATGCACAAATTAAAGCTGGTGCTTATGATTACCCATCTCCAGAATGGGATACTGTGACACCG
+Matches=43, Start=628, Direction=0, Identical=43
=DDFFFHHHHGIJJJIJJJJGIJIJJJJJICEBFHIIJJIIJGIIJJJJJJIIIJJJGGIJJG>HHIIAGGHHHHHGFC?B>>@;AC>>CDADCCDB@
@HWI-ST766:112:C0EYVACXX:2:2306:9866:163409 2:N:0:ACAGTG
ATCCTCCATTTTGGGATGAAGACCAACATAGGTTATATGCACAAATTAAAGCTGGTGCTTATGATTACCCATCTCCAGAATGGGATACTGTGACACCGGA
+Matches=43, Start=628, Direction=0, Identical=43
CBBDCCDC?6@EDEEFFECCA?EHIGGHIIIIEJIHIGHGGIIIHCIGGFGJIGGGIJJHEGGHHDBIIGHFHHIIIJJIIHIGIHEHHHDHDDDFDB?@
@HWI-ST766:112:C0EYVACXX:2:2208:5651:16322 2:N:0:ACAGTG
TCCTCCATTTTGGGATGAAGACCAACATAGGTTATATGCACAAATTAAAGCTGGTGCTTATGATTACCCATCTCCAGAATGGGATACTGTGACACCGGAA
+Matches=42, Start=629, Direction=0, Identical=42
CCCFFFFFHHHHHJJIJJJIJJJJJJJJJIJFHIIJJJJJJJJIIIJJJJHIIIGGIJIJIJJJJIJJJJJJJHHHGA=?CDFFCEEDEEDEDDDDDBD6
@HWI-ST766:112:C0EYVACXX:2:1101:2001:46868 1:N:0:ACAGTG
TCCTCCATTTTGGGATGAAGACCAACATAGGTTATATGCACAAATTAAAGCTGGTGCTTATGATTACCCATCTCCAGAATGGGATACTGTGACACCGGAA
+Matches=42, Start=629, Direction=0, Identical=42
@DDDDDDDDEECCADFFFFFFGFGHFGEIEHCF>CIIIIHGJJIIIJJJIIIJIEFGGIHFJJIGCIIGIIIIJJIJJJIJJJJJIJHHHHHD@FFF@C@
@HWI-ST766:112:C0EYVACXX:2:1202:14168:110163 2:N:0:ACAGTG
TCCTCCATTTTGGGATGAAGACCAACATAGGTTATATGCACAAATTAAAGCTGGTGCTTATGATTACCCATCTCCAGAATGGGATACTGTGACACCGGAA
+Matches=42, Start=629, Direction=0, Identical=42
CCCFFFFFHHHHHJIJJJIJIIIJJJJJJJJHIJJJIJJJJJJJJJIJJJGIJJGIJJJJJJJJJGIIJJJJIHHHHC=BDEFFEEEEEECCDDDDDDD#
@HWI-ST766:112:C0EYVACXX:2:2303:16559:9539 2:N:0:ACAGTG
CCATTTTGGGATGAAGACCAACATAGGTTATATGCACAAATTAAAGCTGGTGCTTATGATTACCCATCTCCAGAATGGGATACTGTGACACCGGAAGCAA
+Matches=38, Start=633, Direction=0, Identical=38
CCCFFFFFHHHHHJJJJJJJJJJJJJJFHJJJJJJJJJIJIJJIIJJJJJJHIIJJJJJJJJJJJJJJJJJJIA=??EFEFFFEEEEEEEDDDDDDDDDD
@HWI-ST766:112:C0EYVACXX:2:1202:16637:125423 2:N:0:ACAGTG
CCATTTTGGGATGAAGACCAACATAGGTTATATGCACAAATTAAAGCTGGTGCTTATGATTACCCATCTCCAGAATGGGATACTGTGACACCGGAAGCAA
+Matches=38, Start=633, Direction=0, Identical=38
CCCFFFFFHHHHHIIIIJJIHIIGIJJGHIJJJJJJIIIJJIEGIJIGIJEFHIIJJIJJJIIIIJJJIJJIIE?EEEB@@DFCCCEDECC?@BDBDDCC
@HWI-ST766:112:C0EYVACXX:2:1308:2474:3752 2:N:0:ACAGTG
ATTTTGGGATGAAGACCAACATAGGTTATATGCACAAATTAAAGCTGGTGCTTATGATTACCCATCTCCAGAATGGGATACTGTGACACCGGAAGCAAAG
+Matches=36, Start=635, Direction=0, Identical=36
CCCFFFFFHHGHHJJJJJIJJJJJJFGIIIIJIJJJJJJJJJJIIJJIHIGHIJJIGJJJIIIIJJJIIIJ@=?EEHEFFFFEECEEEEDD?BBDDDD?#
@HWI-ST766:112:C0EYVACXX:2:1107:15825:60761 1:N:0:ACAGTG
ATTTTGGGATGAAGACCAACATAGGTTATATGCACAAATTAAAGCTGGTGCTTATGATTACCCATCTCCAGAATGGGATACTGTGACACCGGAAGCAAAG
+Matches=36, Start=635, Direction=0, Identical=36
CCCFFFFFHHFHHJJJJJJJIIJJJHIIJJJJJJJJJJJJJJJJJJJJFHIJIJJJJJIJIJJGIJJJJIJEAAHHHGFFFFFECDEEEDDDDBBBCCC9
@HWI-ST766:112:C0EYVACXX:2:1204:13325:70656 1:N:0:ACAGTG
ATTTTGGGATGAAGACCAACATAGGTTATATGCACAAATTAAAGCTGGTGCTTATGATTACCCATCTCCAGAATGGGATACTGTGACACCGGAAGCAAAG
+Matches=36, Start=635, Direction=0, Identical=36
CCCFFFFFHHHHHJJJJJJJJJJJJHJJJJJJJJJJJJJJJJJJJJJJGHIJJJJJJJJIJJJJJJJJJJJECEHHHGFFFFFFEEEEEDDDDDDDDDD?
@HWI-ST766:112:C0EYVACXX:2:1205:18493:2176 1:N:0:ACAGTG
ATTTTGGGATGAAGACCAACATAGGTTATATGCACAAATTAAAGCTGGTGCTTATGATTACCCATCTCCAGAATGGGATACTGTGACACCGGAAGCAAAG
+Matches=36, Start=635, Direction=0, Identical=36
5<BDDDCDCCC@>;;DFFFFDECHHHHGJJGGGEEGGIGJGJJJIJJIGDHHHEGIJIHGEGGEGIGIIICHDJJJJJJJIJJIIGF@HHHHFFFFFCCC
@HWI-ST766:112:C0EYVACXX:2:2205:19846:91130 2:N:0:ACAGTG
TTTGGGATGAAGACCAACATAGGTTATATGCACAAATTAAAGCTGGTGCTTATGATTACCCATCTCCAGAATGGGATACTGTGACACCGGAAGCAAAGAA
+Matches=34, Start=637, Direction=0, Identical=34
<?ADDEEEDDC>=DEE@EEFFHFHEFECIGJJIIIGHIIFDBHGGJIIIIIHFCGGB:IGGGGIGGEIJJJJJIIFCFFAHFACEFHFAGHHFFEDD@@B
@HWI-ST766:112:C0EYVACXX:2:1301:3601:191106 2:N:0:ACAGTG
TTGGGATGAAGACCAACATAGGTTATATGCACAAATTAAAGCTGGTGCTTATGATTACCCATCTCCAGAATGGGATACTGTGACACCGGAAGCAAAGAAT
+Matches=33, Start=638, Direction=0, Identical=33
CCCFFFFFHHHHHGIJJJJJJJHHIJJJJJJJJJJJJIJJJJJJJHIJJJHIJJJJJIJJJJJJJJJJGCGEHGHHHHHHFFFFFFDDDB>BDDDDDDD@
@HWI-ST766:112:C0EYVACXX:2:2105:7714:161631 1:N:0:ACAGTG
GGGATGAAGACCAACATAGGTTATATGCACAAATTAAAGCTGGTGCTTATGATTACCCATCTCCAGAATGGGATACTGTGACACC
+Matches=31, Start=640, Direction=0, Identical=31
@@@FFFFFHHHGGIJJJIJJHHGGIJGJJJIJJIJJJJJIJJIBFGGIJJIGIJIJGGEGEHJJIID@@=;D;7?=?;=?EDFE1
@HWI-ST766:112:C0EYVACXX:2:2105:17480:185254 2:N:0:ACAGTG
GGATGAAGACCAACATAGGTTATATGCACAAATTAAAGCTGGTGCTTATGATTACCCATCTCCAGAATGGGATACTGTGACACCGGAAGCAAAGAATCTT
+Matches=96, Start=641, Direction=0, Identical=96
CCCFFFFFHHHHHJJJJJJHIIJJJJJJJJJJIJIJIJJJJJFHIJJJJJHJJJJJJJJJIJJJJ@=CCFHHHIJHHHGGHHFFFDDDDDDDDDDDDDDA
@HWI-ST766:112:C0EYVACXX:2:2101:2930:84263 2:N:0:ACAGTG
GATGAAGACCAACATAGGTTATATGCACAAATTAAAGCTGGTGCTTATGATTACCCATCTCCAGAATGGGATACTGTGACACCGGAAGCAAAGAATCTTA
+Matches=95, Start=642, Direction=0, Identical=95
DEEDDDDDDEECEDEFFFFFFHHHHFHJJJIJIJIJJJJJJJJJJIIIIHHFFIIGIIIHIEIIIGJJJJJIIIJJIGFHEIIJJJJHHHHHFFFFFCCC
@HWI-ST766:112:C0EYVACXX:2:1104:21238:146826 2:N:0:ACAGTG
ATGAAGACCAACATAGGTTATATGCACAAATTAAAGCTGGTGCTTATGATTACCCATCTCCAGAATGGGATACTGTGACACCGGAAGCAAAGAATCTTAT
+Matches=94, Start=643, Direction=0, Identical=94
ACCC@C?;>;CEEEFFECFFECEAE?EIGG@IIIGGHGAIIIGEJIIFFFAFIIGFDHDECHGJIIJJIIJIFIJIHGAHIIJJIIGHHHHHFFFFFCCC
@HWI-ST766:112:C0EYVACXX:2:2303:6623:160522 2:N:0:ACAGTG
CCAACATAGGTTATATGCACAAATTAAAGCTGGTGCTTATGATTACCCATCTCCAGAATGGGATACTGTGACACCGGAAGCAAAGAATCTTATTAACAGT
+Matches=87, Start=650, Direction=0, Identical=87
CCCFFFFFHHHHFJJJJJJJJJJIJJJJJJJJJGGIIJJJJJJJJJJIJIHIHIIIB?EBGGCHDHDFHGGJJJJHHFDFDEEEDDDDDDDEDDDDDDA#
@HWI-ST766:112:C0EYVACXX:2:2103:5677:53321 2:N:0:ACAGTG
CAACATAGGTTATATGCACAAATTAAAGCTGGTGCTTATGATTACCCATCTCCAGAATGGGATACTGTGACACCGGAAGCAAAGAATCTTATTAACAGTA
+Matches=86, Start=651, Direction=0, Identical=86
CCCFFFFFGFHHHIJJIJJJJHIJJJJJJJJJGHHIJJJJJJJJJJJJJJIIJJJB?BDGHIJJJJJIIJJJJJJHHFFFEEEEEDDDDDDDDDEDDD@@
@HWI-ST766:112:C0EYVACXX:2:2305:20333:141759 2:N:0:ACAGTG
CATAGGTTATATGCACAAATTAAAGCTGGTGCTTATGATTACCCATCTCCAGAATGGGATACTGTGACACCGGAAGCAAAGAATCTTATTAACAGTATGT
+Matches=83, Start=654, Direction=0, Identical=83
?B@DDD?AF?HDFIJGIJIGGIJJGJGJIGHIHGHIJIJIGCFHIIGIIIIIBFFDFHIGGHGGJGBHIJGIIHHFFFFFEEEEEDCD>CDDDCC:>BDD
@HWI-ST766:112:C0EYVACXX:2:1201:1267:137660 1:N:0:ACAGTG
ATAGGTTATATGCACAAATTAAAGCTGGTGCTTATGATTACCCATCTCCAGAATGGGATACTGTGACACCGGAAGCAAAGAATCTTATTAACAGTATGTT
+Matches=82, Start=655, Direction=0, Identical=82
CCCFFDFFHHHHHJJJIJJJJJJJJJJJFHJJJJJJGIJJIJJJJJJIJJJBBEGHIIIIJIJHIIJJJJJJHHFDDFFEDDEEEDEDEEFDDD@DDEF@
@HWI-ST766:112:C0EYVACXX:2:1207:8705:131743 1:N:0:ACAGTG
TAGGTTATATGCACAAATTAAAGCTGGTGCTTATGATTACCCATCTCCAGAATGGGATACTGTGACACCGGAAGCAAAGAATCTTATTAACAGTATGTTA
+Matches=81, Start=656, Direction=0, Identical=81
;CCA>CACCACCDEFFFEFFFHHEEIHC@CIGJGGHFB=IJHHIJIJIIIJJJJJJIFFJIIIHFF@JJIJJIGJJJJJJJIIJJJJHHHHHFFFFFC@@
@HWI-ST766:112:C0EYVACXX:2:2208:8235:73633 2:N:0:ACAGTT
TAGGTTATATGCACAAATTAAAGCTGGTGCTTATGATTACCCATCTCCAGAATGGGATACTGTGACACCGGAAGCAAAGAATCTTATTAACAGTATGTTA
+Matches=81, Start=656, Direction=0, Identical=81
CCCFDFFFHHGHHJJJJJJJJJJJJJIFGHIIJJJJJIGIJJJIIJJJIJ9??BDHHIIJIJIJJJJJJJIJHHFFFFFEEECEEEDEEEDDDDDEEEDD
@HWI-ST766:112:C0EYVACXX:2:1206:10734:182230 2:N:0:ACAGTG
GTTATATGCACAAATTAAAGCTGGTGCTTATGATTACCCATCTCCAGAATGGGATACTGTGACACCGGAAGCAAAGAATCTTATTAACAGTATGTTAACA
+Matches=78, Start=659, Direction=0, Identical=78
CCCFFFFFHHHGHIJJJIIJJIJJFHIIIIJJJJJJJJJJJJJJJJJB?BFHHIJJJJIGIGIJJIIIGIHHGHFFFFDEEEDEDEEDCD>@CCCDEEC#
@HWI-ST766:112:C0EYVACXX:2:1206:16325:68044 1:N:0:ACAGTG
GTTATATGCACAAATTAAAGCTGGTGCTTATGATTACCCATCTCCAGAATGGGATACTGTGACACCGGAAGCAAAGAATCTTATTAACAGTATGTTAACA
+Matches=78, Start=659, Direction=0, Identical=78
DEDDDCCCCDCCDEFFFFFFFHEEDBHIJIGIHFC@IJIGIJHHJJJJJJJJJJIIJIJJJIHFJJJJJJJIJJJJJJJJJJJJJJIGHHHHFFFFF@CC
@HWI-ST766:112:C0EYVACXX:2:1301:3601:191106 1:N:0:ACAGTG
CAAATTAAAGCTGGTGCTTATGATTACCCATCTCCAGAATGGGATACTGTGACACCGGAAGCAAAGAATCTTATTAACAGTATGTTAACAGTGAATCCAG
+Matches=68, Start=669, Direction=0, Identical=68
@EEDDDDEEDDEEFFFFHGHHFHHDEJJIIIJIJJIJJJJJJJJJJJJIIHGHFJJJJIGJJJJJJJIJJJJJJJJJJJJJJJIJJJHHHHHFFFDFCCC
@HWI-ST766:112:C0EYVACXX:2:1103:14385:148788 1:N:0:ACAGTG
AAATTAAAGCTGGTGCTTATGATTACCCATCTCCAGAATGGGATACTGTGACACCGGAAGCAAAGAATCTTATTAACAGTATGTTAACAGTGAATCC
+Matches=67, Start=670, Direction=0, Identical=67
CC@FFFFFHHHHHFHIGGGHHIHICHGIEGGHIIIIDCCCGHHGGHIIBHHHCHGFIFAFGGHECGHEEECEECFDECF;>>@;@CDACCC@A@@@#
@HWI-ST766:112:C0EYVACXX:2:2208:8493:167689 2:N:0:ACAGTG
AAATTAAAGCTGGTGCTTATGATTACCCATCTCCAGAATGGGATACTGTGACACCGGAAGCAAAGAATCTTATTAACAGTATGTTAACAGTGAATCCAGC
+Matches=67, Start=670, Direction=0, Identical=67
@DCDCDDDDCA=CD@?;CHCHHE?@G@E@=C@CGIHGCGGFGIFBEGF??@@?HEHFBDDGGIJIHHBHGHJEHFEHEFEFFGDGECFFFFHFFDFD@@@
@HWI-ST766:112:C0EYVACXX:2:1308:12898:83092 2:N:0:ACAGTG
AATTAAAGCTGGTGCTTATGATTACCCATCTCCAGAATGGGATACTGTGACACCGGAAGCAAAGAATCTTATTAACAGTATGTTAACAGTGAATCCAGCC
+Matches=66, Start=671, Direction=0, Identical=66
CC@FFFFFHHHHDHIJJJJJJJJJIJJJJJJJJJI??@CHHHHHIJJIIGFHHIJJIIJJJIHIIJJHHHHHHFFFFFFFEEFEECECDCCDDCDDDDD1
@HWI-ST766:112:C0EYVACXX:2:2303:16559:9539 1:N:0:ACAGTG
AAGCTGGTGCTTATGATTACCCATCTCCAGAATGGGATACTGTGACACCGGAAGCAAAGAATCTTATTAACAGTATGTTAACAGTGAATCCAGCCAAAAG
+Matches=61, Start=676, Direction=0, Identical=61
DDBADDDDDEEEEEEEFEDFFHHHEHJIJJJJJJJJJJIJJJJJIHHJJJJJJJJJJJJJJJJJJJJJIHJJJJJJJJJJIIJJJJJHHHHHFFFFFCCC
@HWI-ST766:112:C0EYVACXX:2:1201:12151:15176 1:N:0:ACAGTG
AAGCTGGTGCTTATGATTACCCATCTCCAGAATGGGATACTGTGACACCGGAAGCAAAGAATCTTATTAACAGTATGTTAACAGTGAATCCAGCCAAAAG
+Matches=61, Start=676, Direction=0, Identical=61
DDDDDDDDDECCEEEEFDDFFHHHHGJJJIIIJJJJJIHJJJJIGHFIJJJJIJIJJJJJJIHJJJJJJIIJIJJJJJJJJJJJJJJHHHHHFFFFFCCC
@HWI-ST766:112:C0EYVACXX:2:2105:17480:185254 1:N:0:ACAGTG
AAGCTGGTGCTTATGATTACCCATCTCCAGAATGGGATACTGTGACACCGGAAGCAAAGAATCTTATTAACAGTATGTTAACAGTGAATCCAGCCAAA
+Matches=61, Start=676, Direction=0, Identical=61
DDDDDDDDDDEEDEEEEC@FFHHHEHJJJJJJIJJJJJHJJIGIHHFJJJJJJIJJJJJJJIJJJJJJJIJJJJJIJIJJJJJJJJJHHHHHFFFFD=
@HWI-ST766:112:C0EYVACXX:2:2107:9345:85290 2:N:0:ACAGTG
AGCTGGTGCTTATGATTACCCATCTCCAGAATGGGATACTGTGACACCGGAAGCAAAGAATCTTATTAACAGTATGTTAACAGTGAATCCAGCCAAAAGA
+Matches=60, Start=677, Direction=0, Identical=60
B@CFFFDDHHHHHIIIGIJIJIGIHJJGIEFHEHICHHIIIIJJJJIJJJHHIIJJIJJJIJJIIJJJHHHHAHDFDFFFFEDCEEDFCCDDDDDDDDDD
@HWI-ST766:112:C0EYVACXX:2:1101:20848:20777 2:N:0:ACAGTG
CTGGTGCTTATGATTACCCATCTCCAGAATGGGATACTGTGACACCGGAAGCAAAGAATCTTATTAACAGTATGTTAACAGTGAATCCAGCCAAAAGAAT
+Matches=58, Start=679, Direction=0, Identical=58
?BDCC>DDCECAAC>;DBFEFECHGFIIGJGHFGGHHIHB>@7?IHEGHFDHEICHJHHF@GGIIHGGGHEIGIHGHEIIGJIHGGJHHHHHFFFFFCCC
@HWI-ST766:112:C0EYVACXX:2:1103:13572:3786 1:N:0:ACAGTG
CTGGTGCTTATGATTACCCATCTCCAGAATGGGATACTGTGACACCGGAAGCAAAGAATCTTATTAACAGCATGTTAACAGTGAATCCAGCCAAAAGAAT
+Matches=58, Start=679, Direction=0, Identical=58
CCCFFFFFHHHHHJJJJJJJJJJJJJJFFHHIJJJJJIJIJJJJJJJJIJJJJJJJJJJJJJJJJJJJHHHHHHFBEFFFEEEEEEEDDDDDDDDDDDDD
@HWI-ST766:112:C0EYVACXX:2:1202:6019:10030 1:N:0:ACAGTG
CTGGTGCTTATGATTACCCATCTCCAGAATGGGATACTGTGACACCGGAAGCAAAGAATCTTATTAACAGTATGTTAACAGTGAATCCAGCCAAAAGAAT
+Matches=58, Start=679, Direction=0, Identical=58
B@@FBDDFHHHFHGHJIIIJGIJJJJIHEFFHIGHHGHHIGIIIJJFIIJJJJJJGAFGIHGJJJJJJHGEHFGC@CEFCDCCEEEEEEDCBDDDDDDDD
@HWI-ST766:112:C0EYVACXX:2:2203:13360:129731 2:N:0:ACAGTG
TGGTGCTTATGATTACCCATCTCCAGAATGGGATACTGTGACACCGGAAGCAAAGAATCTTATTAACAGTATGTTAACAGTGAATCCG
+Matches=57, Start=680, Direction=0, Identical=57
(?;;;;HCEEHEFEEDHE>D@=CGCBGHCE8FGGFGE?F<DFDJIIFJIIIIHHEHGFDHHF@IJHCF?EHCIGGHHAHHFFFFF@@?
@HWI-ST766:112:C0EYVACXX:2:2307:8422:167443 2:N:0:ACAGTG
TGGTGCTTATGATTACCCATCTCCAGAATGGGATACTGTGACACCGGAAGCAAAGAATCTTATTAACAGTATGTTAACAGTGAATCCAGCCAAAAGAATT
+Matches=57, Start=680, Direction=0, Identical=57
?DCA>@DCC@CCA;;B@:FBEEHHHCEIGHGEIGFGIGGHGF?GIGHGHFJJHGGJJIIIIFDHHIBIGIHEJHEHEHCF@EIHGIGHFGHHFFFFFCCC
@HWI-ST766:112:C0EYVACXX:2:1107:18625:21348 2:N:0:ACAGTG
TGGTGCTTATGATTACCCATCTCCAGAATGGGATACTGTGACACCGGAAGCAAAGAATCTTATTAACAGTATGTTAACAGTGAATCCAGCCAAAAGAATT
+Matches=57, Start=680, Direction=0, Identical=57
CCCDDFFFHHHGHJGIJJJJJJJIJJCEFBFHFGIJJJIIJJJJJJJJIJHHJJJJJIJJJGIIJIJIJHFHHHHHFFFFDEEEEEECEDDDDDDDDDDA
@HWI-ST766:112:C0EYVACXX:2:1204:13325:70656 2:N:0:ACAGTG
GTGCTTATGATTACCCATCTCCAGAATGGGATACTGTGACACCGGAAGCAAAGAATCTTATTAACAGTATGTTAACAGTGAATCCAGCCAAAAGAATTAC
+Matches=55, Start=682, Direction=0, Identical=55
CDDDDDDDCCA@>DFFEDFFHHHHHHIJJJJIJJJJJIHHGJJJJJJJIHJJJJJIJIHJJIJIIJJJJJIJJIGJJIGIJIGJJJJHHHHHFFFFFCCC
@HWI-ST766:112:C0EYVACXX:2:2103:5677:53321 1:N:0:ACAGTG
GTGCTTATGATTACCCATCTCCAGAATGGGATACTGTGACACCGGAAGCAAAGAATCTTATTAACAGTATGTTAACAGTGAATCCAGCCAAAAGAATTAC
+Matches=55, Start=682, Direction=0, Identical=55
DDDDDDDDEDECCDFFFFFEHHHHHHJJJJIHHJJJIHGHFIJJJJJJJJJJJJJJJJJJJJJIJJJJJJJJIJIIIJJJJJJJJJJGHHHHFFFFDB@C
@HWI-ST766:112:C0EYVACXX:2:2107:9345:85290 1:N:0:ACAGTG
TGCTTATGATTACCCATCTCCAGAATGGGATACTGTGACACCGGAAGCAAAGAATCTTATTAACAGTATGTTAACAGTGAATCCAGCCAAAAGAATTACG
+Matches=54, Start=683, Direction=0, Identical=54
#DDCC@@CACEEDDEDEDCFGHEHEHJIJIHHGGHEF8EFIGFJJJJJJIHGHIGIJJJJGIIGJJJJJJJJJIJIJIIIIIIIIIGHHHHHFFFFFBCC
@HWI-ST766:112:C0EYVACXX:2:1105:4854:111107 2:N:0:ACAGTG
CTTATGATTACCCATCTCCAGAATGGGATACTGTGACACCGGAAGCAAAGAATCTTATTAACAGTATGTTAACAGTGAATCCAGCCAAAAGAATTACGGC
+Matches=52, Start=685, Direction=0, Identical=52
C@CFFDFDHGGHGJJIJIIGIACFFGHJGEHIIHGCHIIJJFFIIJJGIJGIJIIJJJJJJIJJIJIIHIHHGHHHDEF@CDECEDBCDBDDDDDDDDDB
@HWI-ST766:112:C0EYVACXX:2:1307:20303:90339 1:N:0:ACAGTG
TTATGATTACCCATCTCCAGAATGGGATACTGTGACACCGGAAGCAAAGAATCTTATTAACAGTATGTTAACAGTGAATCCAGCCAAAAGAATTACGGCA
+Matches=51, Start=686, Direction=0, Identical=51
CCCFFFFFHHHGHIJJJJJICFFHHJIGHIIIGIIJJIGJGJJJIHIJIJJIJIIHGFGIIJICGCHIJIHFGGA=CEFFFFEE5@CCDDDDCCCDBDDD
@HWI-ST766:112:C0EYVACXX:2:2103:1973:186693 2:N:0:ACAGTG
TATGATTACCCATCTCCAGAATGGGATACTGTGACACCGGAAGCAAAGAATCTTATTAACAGTATGTTAACAGTGAATCCAGCCAAAAGAATTACGGCCG
+Matches=50, Start=687, Direction=0, Identical=50
CDDCAA>?BDDDDBCCCEEEEDEC;B@FFEHEHEFGJIIIJJIJIHHEHHGJJIIDIHIIGHEHCGIHHCGIIIIHFEJIGJIIHEJHHHHHFDFFF@@C
@HWI-ST766:112:C0EYVACXX:2:1302:2731:96152 2:N:0:ACAGTG
ATGATTACCCATCTCCAGAATGGGATACTGTGACACCGGAAGCAAAGAATCTTATTAACAGTATGTTAACAGTGAATCCAGCCAAAAGAATTACGGCAAG
+Matches=49, Start=688, Direction=0, Identical=49
;@CCCA:BDDCDDEEDEDEFFFEFFFHGHFHHBHHAGFBHFCIIJJJIHHHHFBHFGDGGIGJIGHFGCGIGIGIGGGIIIJJJJIIHHHFHDFFFF@@@
@HWI-ST766:112:C0EYVACXX:2:2308:18073:197774 1:N:0:ACAGTG
ATGATTACCCATCTCCAGAATGGGATACTGTGACACCGGAAGCAAAGAATCTTATTAACAGTATGTTAACAGTGAATCCAGCCAAAAGAATTACGGCAAG
+Matches=49, Start=688, Direction=0, Identical=49
@@CFFFFFHHHHHIJJIJ@CHIIIGEHHHIFHIJJIJJIGHHCGGGIIIGFHGIJGIHIJG=CEGGGJJJGHHHGEFFFCDFDDDEDDDBCCACBBDDD@
@HWI-ST766:112:C0EYVACXX:2:2305:6537:35487 2:N:0:ACAGTG
ATTACCCATCTCCAGAATGGGATACTGTGACACCGGAAGCAAAGAATCTTATTAACAGTATGTTAACAGTGAATCCAGCCAAAAGAATTACGGCAAGTGA
+Matches=46, Start=691, Direction=0, Identical=46
CCCFFFFFGHHHHJJAACCDHGHJJJJJIIIIJJJJJJJJJJJJJJJIJJGHIIIJJJGIJJIJJJJJJIHHGHHHFFFEEEEDEDDDDDDDDDDDD>CC
@HWI-ST766:112:C0EYVACXX:2:1308:9968:122841 1:N:0:ACAGTG
TTACCCATCTCCAGAATGGGATACTGTGACACCGGAAGCAAAGAATCTTATTAACAGTATGTTAACAGTGAATCCAGCCAAAAGAATTACGGCAA
+Matches=45, Start=692, Direction=0, Identical=45
@@@DDFFFFBHHHJBFEGEGCGDEG9FDHIIG?G@FHGBIGGGEGEGGH>DCHHGGH8@FGIEGA@DHC>AEFEECCEFFECCEDDC5>C==B?3
@HWI-ST766:112:C0EYVACXX:2:2108:4694:28261 1:N:0:ACAGTG
ACCCATCTCCAGAATGGGATACTGTGACACCGGAAGCAAAGAATCTTATTAACAGTATGTTAACAGTGAATCCAGCCAAAAGAATTACGGCAAGTGAAGC
+Matches=43, Start=694, Direction=0, Identical=43
:DDCCCDDDEEEDEDEEEFEFFFDEFHFFJJJIJIJJJJJJJJJJJJJIGJIIGHCEJJJJGHIGJIJIGHJJJJJJIJIJJJJIIGHHHHHFFFFFCCC
@HWI-ST766:112:C0EYVACXX:2:1308:3685:23809 1:N:0:ACAGTG
CCCATCTCCAGAATGGGATACTGTGACACCGGAAGCAAAGAATCTTATTAACAGTATGTTAACAGTGAATCCAGCCAAAAGAAT
+Matches=42, Start=695, Direction=0, Identical=42
2CBB9EEECEHCE@DGJIHFJGHCCA@6GGIJJJIGJIIGIGIHHGIGIHFCEG@GFIHGHHGGIJIJJIIFHHHHFFDDD@@@
@HWI-ST766:112:C0EYVACXX:2:2203:4535:24100 2:N:0:ACAGTG
CCATCTCCAGAATGGGATACTTTGACACCGGAAGCAAAGAATCTTATTAACAGTATGTTAACAGTGAATCCAGCCAAAAGAATTACGGCAAGTGAAGCTC
+Matches=40, Start=696, Direction=0, Identical=21
CDDCDCDEEEDDDEEEEECEFFFFFEHJJJIJJJJJJJJJJJJJIJJIHJJIJJJJJJIIHIGIIGIIHJJJJJJJJJJIJJJJIJJHHHHHFFFFFCCC
@HWI-ST766:112:C0EYVACXX:2:1308:2474:3752 1:N:0:ACAGTG
CATCTCCAGAATGGGATACTGTGACACCGGAAGCAAAGAATCTTATTAACAGTATGTTAACAGTGAATCCAGCCAAAAGAATTACGGCAAGTGAAGCTCT
+Matches=40, Start=697, Direction=0, Identical=40
@DCBCCEDC>DCDEEEECEEFDC?98GGIIJIIGIJJIIIIJJIIGJJIIJJJIJJIGIGIJIJJJJJJIEIGHGJIHFHGGIGJJJHHHHHFFFFF@CC
@HWI-ST766:112:C0EYVACXX:2:1201:21324:95097 1:N:0:ACAGTG
CTCCAGAATGGGATACTGTGACACCGGAAGCAAAGAATCTTATTAACAGTATGTTAACAGTGAATCCAGCCAAAAGAATTACGGCAAGTGAAGCTCTGAA
+Matches=37, Start=700, Direction=0, Identical=37
BCDEDEDDDDDDCC@EEEECDDDHEIIHG@GJJIIIGIIIHGGJIIJIIJJJJJIJJIJJIGIIHIIJJIJJJJJIJJJIJJJJJJJHHHHGFFFFFCCC
@HWI-ST766:112:C0EYVACXX:2:1105:4854:111107 1:N:0:ACAGTG
CCAGAATGGGATACTGTGACACCGGAAGCAAAGAATCTTATTAACAGTATGTTAACAGTGAATCCAGCCAAAAGAATTACGGCAAGTGAAGCTCTGAAAC
+Matches=35, Start=702, Direction=0, Identical=35
DDEEDDCDCCDA@DEC@C999EBEAGIGDJIIIHIGIIJIIGHCIIIHGGDHHGFIGIGIHFDFIJIJJJIJGIIGGHFIJIIIIJJHFHGHFFFFF@@C
@HWI-ST766:112:C0EYVACXX:2:1104:11963:183508 1:N:0:ACAGTG
AGAATGGGATACTGTGACACCGGAAGCAAAGAATCTTATTAACAGTATGTTAACAGTGAATCCAGCCAAAAGAATTACGGCAAGTGAAGCTCTGAAACAT
+Matches=96, Start=704, Direction=0, Identical=96
BB?DDDFFFHHHHJIJJJJJJJJJIJIJJJJJJJJJJJJJJJGJJFHIJIJJJJJJFHIJIJIJJJJJJEHHHFFDFFFDDDDDCDDEDDDDDDDDDDD@
@HWI-ST766:112:C0EYVACXX:2:2108:5668:137006 2:N:0:ACAGTG
GGGATACTGTGACACCGGAAGCAAAGAATCTTATTAACAGTATGTTAACAGTGAATCCAGCCAAAAGAATTACGGCAAGTGAAGCTCTGAAACATCCGTG
+Matches=91, Start=709, Direction=0, Identical=91
A@DDDCDCCCA>9;CDEFECFEFHHECEHIJIGIHD=GGIGEGGIIGHHHHEIGEBGG>GIFIGGIIIEGIHHHGHHHFADDEHGFFHDAA<DDDDBB??
@HWI-ST766:112:C0EYVACXX:2:1207:16716:24109 2:N:0:ACAGTG
GGGATACTGTGACACCGGAAGCAAAGAATCTTATTAACAGTATGTTAACAGTGAATCCAGCCAAAAGAATTACGGCAAGTGAAGCTCTGAAACATCAGTG
+Matches=91, Start=709, Direction=0, Identical=91
@@@FFFFFGFFHHIJJJJJIGIJIJDHJIIJJJJJIJJIJHGGIJJJGGHHIIFIGGHG>GHIJJIJIGHCHHHBFDD@CCC@CCCCDDCDC:CCDCCA>
@HWI-ST766:112:C0EYVACXX:2:2206:5690:30028 2:N:0:ACAGTG
GGGATACTGTGACACCGGAAGCAAAGAATCTTATTAACAGTATGTTAACAGTGAATCCAGCCAAAAGAATTACGGCAAGTGAAGCTCTGAAA
+Matches=91, Start=709, Direction=0, Identical=91
<B@F;DDDHHDDFEIJB@FDHHIIIGGIIGJGGHHIIJJEFGHJDICIIHHIGDCFHCBFFGGGGD@EHHAEECDBAA?;;@@AC@>CC@C3
@HWI-ST766:112:C0EYVACXX:2:1201:18698:32087 2:N:0:ACAGTG
GGATACTGTGACACCGGAAGCAAAGAATCTTATTAACAGTATGTTAACAGTGAATCCAGCCAAAAGAATTACGGCAAGTGAAGCTCTGAAACATCCGTGG
+Matches=90, Start=710, Direction=0, Identical=90
>>CDDDDDCDBB>?DEEEEFFFFFFHHHGHHEIJJJJJJJJJJIGIGHGFIJIHFJJJJJJJJJJIJIJHGJJJJJJJIJJJJJJJJHHHHHFFFFFCCC
@HWI-ST766:112:C0EYVACXX:2:2201:6337:168750 2:N:0:ACAGTG
GGATACTGTGACACCGGAAGCAAAGAATCTTATTAACAGTATGTTAACAGTGAATCCAGCCAAAAGAATTACGGCAAGTGAAGCTCTGAAACATCCGTGG
+Matches=90, Start=710, Direction=0, Identical=90
CCCFFFFFHHHHHJJJJJJJIJJJJJJJJJJIIJJJJIJFIIJIJJJJJJJIJJJJJJJJJJJJJJJJHHHHGFFDDDCDDDDDDDDDDCDDDDDDDBDB
@HWI-ST766:112:C0EYVACXX:2:2203:6927:196353 2:N:0:ATAGTG
GATACTGTGACACCGGAAGCAAAGAATCTTATTAACAGTATGTTAACAGTGAATCCAGCCAAAAGAATTACGGCAAGTGAAGCTCTGAAACATCCGTGGA
+Matches=89, Start=711, Direction=0, Identical=89
CCCFFFFFHHHHHJIJJJJJJJJJJJJJJJJJJJJJGIHIJJIJJJJJJIFGHIJJJIJJJJJJJJJJJHHHHFFDDEEDEDDDDDDDCDDDDDDDDDD<
@HWI-ST766:112:C0EYVACXX:2:2207:13308:153628 2:N:0:ACAGTG
TACTGTGACACCGGAAGCAAAGAATCTTATTAACAGTATGTTAACAGTGAATCCAGCCAAAAGAATTACGGCAAGTGAAGCTCTGAAACATCCGC
+Matches=87, Start=713, Direction=0, Identical=87
B@?BD=ADB<=:C<@GHHEHG@FD>E>CFHFHIEG<?GGB?DFIIIEDHHGGGCFFCGGAFDEHAE;7CCEFB8;>AEECDC5@CC@@CC>CC@#
@HWI-ST766:112:C0EYVACXX:2:1104:11963:183508 2:N:0:ACAGTG
CTGTGACACCGGAAGCAAAGAATCTTATTAACAGTATGTTAACAGTGAATCCAGCCAAAAGAATTACGGCAAGTGAAGCTCTGAAACATCCGTGGATTTG
+Matches=85, Start=715, Direction=0, Identical=85
DDDDDDB@BDDDDDEEEEEEEFFFFFFGHHHHHHJJJJIIJJJJJIIIJIJJJJJJJJJJJJJJIHJJJJJJJJJJJJJJJJJJJJJHHHHHFFFFFCCC
@HWI-ST766:112:C0EYVACXX:2:2101:19377:132703 2:N:0:ACAGTG
GACACCGGAAGCAAAGAATCTTATTAACAGTATGTTAACAGTGAATCCAGCCAAAAGAATTACGGCAAGTGAAGCTCTGAAACATCC
+Matches=81, Start=719, Direction=0, Identical=81
@B@FDDDDFFFHHJJGJJGIIEHIGIJGICCDFGGHICHIIJJGC@BFHB?DGIJCBDHFCEEHGAH8;?C@C@>;>>@@>>@C5@,
@HWI-ST766:112:C0EYVACXX:2:2104:7247:103501 1:N:0:ACAGTG
CACCGGAAGCAAAGAATCTTATTAACAGTATGTTAACAGTGAATCCAGCCAAAAGAATTACGGCAAGTGAAGCTCTGAAACATCCGTGGATTTGTCAAAG
+Matches=79, Start=721, Direction=0, Identical=79
CCCFFFFFHHHHHJJJJJJIJIJIJJGIFIIJIJIIJJJEIJJJJJJJIJJJJJIJJJJJJJJJJHHHFFFDFFEEEECEEDDDDDBDD@CDDDEDEEDC
@HWI-ST766:112:C0EYVACXX:2:2108:3793:102893 2:N:0:ACAGTG
ACCGGAAGCAAAGAATCTTATTAACAGTATGTTAACAGTGAATCCAGCCAAAAGAATTACGGCAAGTGAAGCTCTGAAACATCCGTGGATTTGTCAAAG
+Matches=78, Start=722, Direction=0, Identical=78
2@BDDCA>C>DCADCCC@DCBEB;CCEHEHEHHHIGC==7@HFFGECF?GIIEIGF@@@HGGBHDC>GEEDF@IHIFF<<E@@EGGBHFDADBDDD@@?
@HWI-ST766:112:C0EYVACXX:2:2105:6843:20996 2:N:0:ACAGTG
ACCGGAAGCAAAGAATCTTATTAACAGTATGTTAACAGTGAATCCAGCCAAAAGAATTACGGCAAGTGAAGCTCTGAAACATCCGTGGATTTGTCAAA
+Matches=78, Start=722, Direction=0, Identical=78
BCCFFFFD?FHGHJJJIJIGHHGHIGICGGGGCIGIJGJAHGIJJJDE?FGGEAGIHIGGIIIIIFAEAEEFFFC@@CCCCCDDD?@@DCDC@>ACA(
@HWI-ST766:112:C0EYVACXX:2:1103:13572:3786 2:N:0:ACAGTG
ACCGGAAGCAAAGAATCTTATTAACAGCATGTTAACAGTGAATCCAGCCAAAAGAATTACGGCAAGTGAAGCTCTGAAACATCCGTGGATTTGTCAAAG
+Matches=77, Start=722, Direction=0, Identical=50
#DDDDDDDDDEDDDEEEEEDEFFFFFFHHHHHHHJJJJJJJHGJJJJJIJJJJJJJJIHJJJJJJJJJJJIJJJJJJIIJJIJJJJHHHHHFFFFFCCC
@HWI-ST766:112:C0EYVACXX:2:1101:17213:46102 2:N:0:ACAGTG
ACCGGAAGCAAAGAATCTTATTAACAGTATGTTAACAGTGAATCCAGCCAAAAGAATTACGGCAAGTGAAGCTCTGAAACATCCGTGGATTTGTCAAAGG
+Matches=78, Start=722, Direction=0, Identical=78
@@?DDFFFHGHHHJJJIJJJJJJJIIJFHIIJIIIJJJFGGICCCEGIJIEEHHIIJIJGJJIIIGAHHH?BDFCFFECCCCCCB?=B@DDCCDDDCCD?
@HWI-ST766:112:C0EYVACXX:2:1202:6019:10030 2:N:0:ACAGTG
ACCGGAAGCAAAGAATCTTATTAACAGTATGTTAACAGTGAATCCAGCCAAAAGAATTACGGCAAGTGAAGCTCTGAAACATCCGTGGATTTGTC
+Matches=78, Start=722, Direction=0, Identical=78
2BDCA>5A@CDACCCEDFFFFFECHFHC?EEIIHHDGGJIIJHGGJIJIJJHGIIGGBHJJJJJIJJJIGEHDFGIGHFGGIGHGHGFFFFF@@@
@HWI-ST766:112:C0EYVACXX:2:1302:19369:175269 2:N:0:ACAGTG
CCGGAAGCAAAGAATCTTATTAACAGTATGTTAACAGTGAATCCAGCCAAAAGAATTACGGCAAGTGAAGCTCTGAAACATCCGTGGATTTGTCAAAGGG
+Matches=77, Start=723, Direction=0, Identical=77
CCCFFFFFHHHHHJJJJJJJJJJJJJJJJJJJJJJJJGIJIJJJJJJJIJIHIJJJJJJJJJJJJHIHHHHHHFFFFFFEEEEDDDDDDDDDEDEEDDD?
@HWI-ST766:112:C0EYVACXX:2:1201:14610:187211 2:N:0:ACAGTG
CCGGAAGCAAAGAATCTTATTAACAGTATGTTAACAGTGAATCCAGCCAAAAGAATTACGGCAAGTGAAGCTCTGAAACATCCGTGGATTTGTCAAAGGG
+Matches=77, Start=723, Direction=0, Identical=77
CCCFFFFFHHHHHJJJJJJJJJJJJJIJJJJJIJJJJFIJJJJJJJJJJJIIJJJJJJJJJJJJJHIHHHHHHFFFFFFEEEEDDDDDDDDDEDCDDDD8
@HWI-ST766:112:C0EYVACXX:2:2207:1817:139657 2:N:0:ACAGTG
CCGGAAGCAAAGAATCTTATTAACAGTATGTTAACAGTGAATCCAGCCAAAAGAATTACGGCAAGTGAAGCTCTGAAACATCCGTGGATTTGTCAAAGGG
+Matches=77, Start=723, Direction=0, Identical=77
CCCFFFFFHHHHHJJJJJJJJJJJJJHIJJGIJJJJJIJJJJJJJJJJJJHIJJJJJJJIJJJJJIIHHHHHHFFFFFFEEEEDBDDDDDDDEDEEDDD?
@HWI-ST766:112:C0EYVACXX:2:1104:16459:68800 2:N:0:ACAGTG
CGGAAGCAAAGAATCTTATTAACAGTATGTTAACAGTGAATCCAGCCAAAAGAATTACGGCAAGTGAAGCTCTGAAACATCCGTGGATTTGTCAAAGGGA
+Matches=76, Start=724, Direction=0, Identical=76
CCCFFFFFHHHGHJJJGIJIJJJJIGHIJGIJJIJIFGGIJIJJJIIIJJGIJJJJJJJIGIIJEGGJJGHHDHHFFCDEEEDABDDDCCA>CAACCCBD
@HWI-ST766:112:C0EYVACXX:2:1202:14168:110163 1:N:0:ACAGTG
GGAAGCAAAGAATCTTATTAACAGTATGTTAACAGTGAATCCAGCCAAAAGAATTACGGCAAGTGAAGCTCTGAAACATCCGTGGATTTGTCAAAGGGAA
+Matches=75, Start=725, Direction=0, Identical=75
:DDCCDDEDDDDDCDEEEEDFEFCDFDDFGHHGGHIJJIIJJJJIIJJJJIJJJJHJJJJJJJJJIJJIHJIIJJJJJJJJJJJJJIHHHHHFFFFFCCC
@HWI-ST766:112:C0EYVACXX:2:2308:8405:47111 2:N:0:ACAGTG
GGAAGCAAAGAATCTTATTAACAGTATGTTAACAGTGAATCCAGCCAAAAGAATTACGGCAAGTGAAGCTCTGAAACATCCGTGGATTTGTCAAAGGGAA
+Matches=75, Start=725, Direction=0, Identical=75
CCCFFFFFHHHHGGIJJJJJJJJIFIJJHIJJJJIEGHIIIJJJJJJJJJHGEHIJJJJIJHIFHIIGIIHHHHGHFFFFFDDCBBDADCDDEEDDD<?#
@HWI-ST766:112:C0EYVACXX:2:2103:17020:147146 2:N:0:ACAGTG
AGAAGCAAAGAATCTTATTAACAGTATGTTAACAGTGAATCCAGCCAAAAGAATTACGGCAAGTGAAGCTCTGAAACATCCGTG
+Matches=74, Start=725, Direction=0, Identical=74
3FFFFFFHHHEHFJJJJJJJIJHF:IIJHGGCFDF<JIIHGIIHHGJJJJIHFH??GJJIIHJJJJJJJIJHGHHHFFFFFCCC
@HWI-ST766:112:C0EYVACXX:2:2302:11142:12965 2:N:0:ACAGTG
GAAGCAAAGAATCTTATTAACAGTATGTTAACAGTGAATCCAGCCAAAAGAATTACGGCAAGTGAAGCTCTGAAACATCCGTGGATTTGTCAAAGGGAAC
+Matches=74, Start=726, Direction=0, Identical=74
DDDC>DDDCDACDDEEEEEEEEEFFFFFEHHHHGGHIIIJJJJJJJIJHHJJIIHJJJJJJJJJJJIJJJJJJIHJIIJJJJJJJJJHHHHHFFFFFBBC
@HWI-ST766:112:C0EYVACXX:2:2104:7247:103501 2:N:0:ACAGTG
GAAGCAAAGAATCTTATTAACAGTATGTTAACAGTGAATCCAGCCAAAAGAATTACGGCAAGTGAAGCTCTGAAACATCCGTGGATTTGTCAAAGGGAAC
+Matches=74, Start=726, Direction=0, Identical=74
DDDDDDEDDDDDDDEEEEEEEEEFFFFFFHHHHHHHHHDJJJJIJJJJHGIIHGGJJIJJJJIIHJGIHJIJJJJJJJJJJJJJJJJHHHHHFFFFFB@B
@HWI-ST766:112:C0EYVACXX:2:2306:13437:97167 1:N:0:ACAGTG
AAGCAAAGAATCTTATTAACAGTATGTTAACAGTGAATCCAGCCAAAAGAATTACGGCAAGTGAAGCTCTGAAACATCCGTGGATTTGTCAAAGGGAACG
+Matches=73, Start=727, Direction=0, Identical=73
CCCFFFFFHHHHHJJJJJJJJJHIJIHIJJJJJHHIJJJJJJIJJJJJJJJJJJJJJJJJJHIJJJJJJJJHHHHHHFFFACDDDDDDEDEEDDDDDDDB
@HWI-ST766:112:C0EYVACXX:2:2302:9453:83296 1:N:0:ACAGTG
GCAAAGAATCTTATTAACAGTATGTTAACAGTGAATCCAGCCAAAAGAATTACGGCAAGTGAAGCTCTGAAACATCCGTGGATTTGTCAAAGGGAACGTG
+Matches=71, Start=729, Direction=0, Identical=71
CCCFFFFFHHHHHJJJJJJJFJIJJJJJJJJHIIIJJJJCHIJGGIIIJJJJJJJJJJJHIJJJJJJJJJGFHHHCHFBDC?CEDDDDEEDDDBDBBDA?
@HWI-ST766:112:C0EYVACXX:2:1303:9695:181317 2:N:0:ACAGTG
CAAAGAATCTTATTAACAGTATGTTAACAGTGAATCCAGCCAAAAGAATTACGGCAAGTGAAGCTCTGAAACATCCGTGGATTTGTCAAAGGGAACGTGT
+Matches=70, Start=730, Direction=0, Identical=70
@CCFFFFFGHHHHGIIIIIHHJJJGHJJGGHFIJJJJIJJIIJJJJJIJJHIIJJJJIDEHIJJJJJIGIIIGGFHF@DC;CEC@ACACDDDBBB@B9A?
@HWI-ST766:112:C0EYVACXX:2:1303:8387:65285 1:N:0:ACAGTG
TTAACAGTATGTTAACAGTGAATCCAGCCAAAAGAATTACGGCAAGTGAAGCTCTGAAACATCCGTGGATTTGTCAAAGGGAACGTGTTGCTTCTACACT
+Matches=58, Start=742, Direction=0, Identical=58
CCCFFFFFHHHHHJJJJJFIIJJJJJJJJJJJJJJJJJJJJJJJJJHIJJJIJJJJJJJJJJIHJDHGGHHFFFFFFFEEDDBDDBDDDDDDDDDDCDD<
@HWI-ST766:112:C0EYVACXX:2:2305:12361:137124 1:N:0:ACAGTG
ACAGTATGTTAACAGTGAATCCAGCCAAAAGAATTACGGCAAGTGAAGCTCTGAAACATCCGTGGATTTGTCAAAGGGAACGTGTTGCTTCTACACTACA
+Matches=55, Start=745, Direction=0, Identical=55
CCCFFFFFHHHHHJJHIJJJJJIJJJJJGIJIIJJJJJJJJJJIIJJIJJJJJJJJJJJIJJFHIIHHGHHHFFFDFDDEDDBBC@DDDDDDDDCDDDDC
@HWI-ST766:112:C0EYVACXX:2:1106:10328:134898 1:N:0:ACAGTG
ACAGTATGTTAACAGTGAATCCAGCCAAAAGAATTACGGCAAGTGAAGCTCTGAAACATCCGTGGATTTGTCAAAGGGAACGTGTTGCTTCTACACTACA
+Matches=55, Start=745, Direction=0, Identical=55
DDCCCC@DEDDDDDDDDDCDDDECBFFFFEEEHHAAGFGIGIEJIIHGGEADGHHFIJIGGCDAGIIFJIHJIIHIJJIIGHEHGJJFHHHFFFDFF@@@
@HWI-ST766:112:C0EYVACXX:2:2101:11173:132719 1:N:0:ACAGTG
ACAGTATGTTAACAGTGAATCCAGCCAAAAGAATTACGGCAAGTGAAGCTCTGAAACATCCGTGGATTTGTCAAAGGGAACGTGTTGCTTCTACACTACA
+Matches=55, Start=745, Direction=0, Identical=55
BCCFDFFFHHHHGJIHHJIJJJJJJJJJIJJJJGIGIIGGIJJCHGGIJIIJJJEIGEIIJIIIIJHHHHHHFCB?B=BCDBBBD?BCDDDC>ACC>>>:
@HWI-ST766:112:C0EYVACXX:2:1202:14902:14930 1:N:0:ACAGTG
CAGTATGTTAACAGTGAATCCAGCCAAAAGAATTACGGCAAGTGAAGCTCTGAAACATCCGTGGATTTGTCAAAGGGAACGTGTTGCTTCTACACTACAT
+Matches=54, Start=746, Direction=0, Identical=54
@CCFFFFDHHHHHJHHJJJJJJJJJJIJIIJJJJJJJJJJJJIIJJIJIIFIJJJJJJJJJHHIHFHHHCHHFFFEFDEDD?BDBDDCDCDDDDDDCDD:
@HWI-ST766:112:C0EYVACXX:2:1107:15825:60761 2:N:0:ACAGTG
AGTATGTTAACAGTGAATCCAGCCAAAAGAATTACGGCAAGTGAAGCTCTGAAACATCCGTGGATTTGTCAAAGGGAACGTGTTGCTTCTACACTACATC
+Matches=53, Start=747, Direction=0, Identical=53
>DCCDDEDCCDDDDCCDBDDEECFFFFFFFHGHIJJJJJJJJJJJJJIIIJJJJIHGJJJJJJJJJJJJJJJJJJJJHJJIJJJJJJHHHHHFFFDFCBB
@HWI-ST766:112:C0EYVACXX:2:2306:14803:73479 1:N:0:ACAGTG
AGTATGTTAACAGTGAATCCAGCCAAAAGAATTACGGCAAGTGAAGCTCTGAAACATCCGTGGATTTGTCAAAGGGAACGTGTTGCTTCTACACTACATC
+Matches=53, Start=747, Direction=0, Identical=53
;@?DDEDDFHHAFFHGGHIIIIIIGIGEGACGG?CFEEHGD?FHHGGGIGGHGBHIGI@FCEHCDAAEHECE@CCDCCCC;?CBBACCCCCCCCCCCCC<
@HWI-ST766:112:C0EYVACXX:2:2303:6623:160522 1:N:0:ACAGTG
GTATGTTAACAGTGAATCCAGCCAAAAGAATTACGGCAAGTGAAGCTCTGAAACATCCGTGGATTTGTCAAAGGGAACGTGTTGCTTC
+Matches=52, Start=748, Direction=0, Identical=52
(ACCCDDDDDEEEEEEDFFFEHHHJJJIJIGIHJIJJJJJJJJJIJJJJGJIGJJIJIIIJJJJJJIJIJJJJJJHHHHHFFFFFCCC
@HWI-ST766:112:C0EYVACXX:2:1307:20303:90339 2:N:0:ACAGTG
GTATGTTAACAGTGAATCCAGCCAAAAGAATTACGGCAAGTGAAGCTCTGAAACATCCGTGGATTTGTCAAAGGGAACGTGTTGCTTCTACACTACATCG
+Matches=52, Start=748, Direction=0, Identical=52
DCDCDDDDDCDCCCDCA@BEECEFFFFFFFHHHJJIIIGJJIJJIJJIHFIJJJJJJIJIIJIJJIJIJHGFIGIIHJJIJJHDJJIFHHHFFFEFF@CB
@HWI-ST766:112:C0EYVACXX:2:2308:8405:47111 1:N:0:ACAGTG
ATGTTAACAGTGAATCCAGCCAAAAGAATTACGGCAAGTGAAGCTCTGAAACATCCGTGGATTTGTCAAAGGGAACGTGTTGCTTCTACACTACATCGAC
+Matches=50, Start=750, Direction=0, Identical=50
ACDECCDDCCCCDDBDDC@BEEEDBFFDBHEHJGIGJIJIFJJJIJIIIIGHIJJJJJJIGJJJJJIJJIIJJIIJJJJJIIJJIIHHHHGHFFFFD@@@
@HWI-ST766:112:C0EYVACXX:2:2208:9450:58899 2:N:0:ACAGTG
ATGTTAACAGTGAATCCAGCCAAAAGAATTACGGCAAGTGAAGCTCTGAAACATCCGTGGATTTGTCAAAGGGAACGTGTTGCTTCTACACTACATCGAC
+Matches=50, Start=750, Direction=0, Identical=50
CCCFFFFFHHHHHJJJJJJJJJJJJJJJJJJJJJJJJJGIJJJJJJJJJJJJIJJJJHJJJJJJHHHHHHHFFFFDDDDDDDDDDDDDDDDDDDDDCDDB
@HWI-ST766:112:C0EYVACXX:2:1107:2384:19740 2:N:0:ACAGTG
TGTTAACAGTGAATCCAGCCAAAAGAATTACGGCAAGTGAAGCTCTGAAACATCCGTGGATTTGTCAAAGGGAACGTGTTGCTTCTACACTACATCGACA
+Matches=49, Start=751, Direction=0, Identical=49
@@@DFFFFFHFA?<EFBGGGBEHEEHGEFCGIGFB@@DFFGHEHGIJJHHGFE=BFHIADHIIJEHHHHHHFFBBDCDDDBCDCDCDCCCA9ACC:?C>>
@HWI-ST766:112:C0EYVACXX:2:2305:20333:141759 1:N:0:ACAGTG
TTAACAGTGAATCCAGCCAAAAGAATTACGGCAAGTGAAGCTCTGAAACATCCGTGGATTTGTCAAAGGGAACGTGTTGCTTCTACACTACATCGACAAG
+Matches=47, Start=753, Direction=0, Identical=47
:DDCC@@:A>>DDDCA?CCCCDEC=CD?FHHHEGIJIGJJHCIJGGGHIIJIHIIJJJJJJJJJJJJJJIIJJIGGJJGGIJIIIIIGHHFHFFFFFCCC
@HWI-ST766:112:C0EYVACXX:2:1303:7411:160644 1:N:0:ACAGTG
TAACAGTGAATCCAGCCAAAAGAATTACGGCAAGTGAAGCTCTGAAACATCCGTGGATTTGTCAAAGGGAACGTGTTGCTTCTACACTACATCGACAAGA
+Matches=46, Start=754, Direction=0, Identical=46
BCCFFFDFHHHHHJJJJJJJJIJJJJJJJJIJJJHGIJJIJJJJJJJJJJJJJGIIIIJJIHGHHHHHHFFED;ACAACDACDDDDDCDDACCDCBDDDC
@HWI-ST766:112:C0EYVACXX:2:2208:13420:29446 2:N:0:ACAGTG
AACAGTGAATCCAGCCAAAAGAATTACGGCAAGTGAAGCTCTGAAACATCCGTGGATTTGTCAAAGGGAACGTGTTGCTTCTACACTACATCGACAAGAA
+Matches=45, Start=755, Direction=0, Identical=45
CCCFFFFFHHHHHJJJJJJJJIJJJJJJJJJJJFHHJJIJJJJJJJJJJJHHHIJIIJJJJJIJJHHHHFFFACEDDDDDDDDDDDDDDDDDDDDDDDCC
@HWI-ST766:112:C0EYVACXX:2:2304:20256:96749 1:N:0:ACAGTG
CAGTGAATCCAGCCAAAAGAATTACGGCAAGTGAAGCTCTGAAACATCCGTGGATTTGTCAAAGGGAACGTGTTGCTTCTACACTACATCGACAAGAAAC
+Matches=43, Start=757, Direction=0, Identical=43
BCCDDFFFHHGHHJJJJJJJJJJJJJJGJJJGHHJJJJJJJJIJJJJJJJGIJJJJJIGIGIJJHHHHFFBCCCDEDDDDDDDDDDDDDDDDDDBDDDDD
@HWI-ST766:112:C0EYVACXX:2:2301:11127:44160 2:N:0:ACAGTG
GTGAATCCAGCCAAAAGAATTACGGCAAGTGAAGCTCTGAAACATCCGTGGATTTGTCAAAGGGAACGTGTTGCTTCTACACTACATCGACAAGAAACTG
+Matches=41, Start=759, Direction=0, Identical=41
CBCFFFFFHHHHHJJJJJJJJJJJJJJJJHHIJJJJJIJJJJJJIJJJGIHJJJJJIJJJJJJHHHHF?DEEDDEEDDDDDDDDCCDDDDDDDDDDDDC@
@HWI-ST766:112:C0EYVACXX:2:2208:18002:170281 2:N:0:ACAGTG
TGAATCCAGCCAAAAGAATTACGGCAAGTGAAGCTCTGAAACATCCGTGGATTTGTCAAAGGGAACGTGTTGCTTCTACACTACATCGACAA
+Matches=40, Start=760, Direction=0, Identical=40
3CDCBDBCC@DECDEEDCBEDFHGHDGG<IHCIJHGIHGHH@DDGIIIIJJJJIIIJJIGJJJJIIJIGFDCHGHBFFGFBFBHFFFDD@BB
@HWI-ST766:112:C0EYVACXX:2:1205:15274:94502 1:N:0:ACAGTG
AATCCAGCCAAAAGAATTACGGCAAGTGAAGCTCTGAAACATCCGTGGATTTGTCAAAGGGAACGTGTTGCTTCTACACTACATCGACAAGAAACTGTAG
+Matches=95, Start=762, Direction=0, Identical=95
CCCFFFFFHHHGHIIJJJIJJJJJJJFHEIJIJJJJJJJIJJJJIFGIHIJJJHIIIGJIGIHHHDFFEFEEECEACDDDCCCDD?CDDDDDDCDCCCB4
@HWI-ST766:112:C0EYVACXX:2:2107:5009:108591 2:N:0:ACAGTG
AATCCAGCCAAAAGAATTACGGCAAGTGAAGCTCTGAAACATCCGTGGATTTGTCAAAGGGAACGTGTTGCTTCTACACTACATCGACAAGAAACTGTAG
+Matches=38, Start=762, Direction=0, Identical=38
DDBDDDDDDDDEEEEDDDCDFFFFFFEGHHHHJJJJJIIJJIJJJIJJJJJJJJJJJIJJJJIJJJJJJJJJJJJIJHJHGJJIJIIHHHHHFFFFFCCC
@HWI-ST766:112:C0EYVACXX:2:1201:19562:156007 1:N:0:ACAGTG
AATCCAGCCAAAAGAATTACGGCAAGTGAAGCTCTGAAACATCCGTGGATTTGTCAAAGGGAACGTGTTGCTTCTACACTACATCGACAAGAAACTGTAG
+Matches=95, Start=762, Direction=0, Identical=95
CCCFFFFFHHHHHJJJJJJJJJJJJJHIJIJJJJJIJIJIJJJJJFHIFHIJJJJJJJJJJIHGG?=BDFEEECA@CCD@>CCCDDDDDDDDDCCDDCD#
@HWI-ST766:112:C0EYVACXX:2:1303:7411:160644 2:N:0:ACAGTG
ATCCAGCCAAAAGAATTACGGCAAGTGAAGCTCTGAAACATCCGTGGATTTGTCAAAGGGAACGTGTTGCTTCTACACTACATCGACAAGAAACTGTAGA
+Matches=100, Start=763, Direction=0, Identical=100
CADDDDDDDDEDDEDB@=CEFFFFFFHHFHHHJJJJJIIJIJJJIIJHHHJIHIGJIJIIIFHCIHF?IGIGEIHIHHGGIJIGGBIHHGHHDFFFFCC@
@HWI-ST766:112:C0EYVACXX:2:1202:19571:77538 1:N:0:ACAGTG
TCCAGCCAAAAGAATTACGGCAAGTGAAGCTCTGAAACATCCGTGGATTTGTCAAAGGGAACGTGTTGCTTCTACACTACATCGACAAGAAACTGTAGAA
+Matches=93, Start=764, Direction=0, Identical=93
CCCFFFFFHHGHHJIJJIJJIJJJCDEGHIGHIFIIJIJJJJIFHJEIIJFIJJIIEIGIIHHEHFFFFFDECEEECDDDDDDDDDDDDDDDDDD:CCEC
@HWI-ST766:112:C0EYVACXX:2:1202:19571:77538 2:N:0:ACAGTG
CCAGCCAAAAGAATTACGGCAAGTGAAGCTCTGAAACATCCGTGGATTTGTCAAAGGGAACGTGTTGCTTCTACACTACATCGACAAGAAACTGTAGAAT
+Matches=92, Start=765, Direction=0, Identical=92
BDDC=ADDEEDDDB@>CEEEFFFFFFHGHHGHJJJJJJJJJJJJJJJJHGJIJJJJIGIHJJIJJIJJIGIGIHFJJIJIGIHHIJJHHHHGFFFFFCCC
@HWI-ST766:112:C0EYVACXX:2:1202:14902:14930 2:N:0:ACAGTG
GCCAAAAGAATTACGGCAAGTGAAGCTCTGAAACATCCGTGGATTTGTCAAAGGGAACGTGTTGCTTCTACACTACATCGACAAGAAACTGTAGAATGTT
+Matches=89, Start=768, Direction=0, Identical=89
3BCCDEEEEDBB@BEEEDEEEEFFFHHGHHHHIIFIJIJIJJJJJJIIIGJJJIIJIIGIHFEIIJJJGGIIJIGIIGIHGJIJJJJHHHHHFFFFFCCC
@HWI-ST766:112:C0EYVACXX:2:1303:9695:181317 1:N:0:ACAGTG
CAAAAGAATTACGGCAAGTGAAGCTCTGAAACATCCGTGGATTTGTCAAAGGGAACGTGTTGCTTCTACACTACATCGACAAGAAACTGTAGAATGTTTG
+Matches=100, Start=770, Direction=0, Identical=100
DDDDEEFBBBB@DDEEEEECFFEDDFHHHHHFIIJJJJIJJJJJIIJJJJJJJIHJIIJJJJJJJJJJIHJIGJIHJJJIJJJJIHIHHHHHFFFFFCCC
@HWI-ST766:112:C0EYVACXX:2:1106:14507:174450 2:N:0:ACAGTG
AAGAATTACGGCAAGTGAAGCTCTGAAACATCCGTGGATTTGTCAAAGGGAACGTGTTGCTTCTACACTACATCGACAAGAAACTGTAGAATGTTTGAAA
+Matches=84, Start=773, Direction=0, Identical=84
CBCFFFFFFFAHHHEHGJJJ<GBFFEDGIIGHJJCGGDFHIJFHIJJJJJHGIIIIJJJIIJDEEEECDFFFFAA@A;>?;9?CDDCCDEDDDDDACACD
@HWI-ST766:112:C0EYVACXX:2:1308:9968:122841 2:N:0:ACAGTG
TACGGCAAGTGAAGCTCTGAAACATCCGTGGATTTGTCAAAGGGAACGTGTTGCTTCTACACTACATCGACAAGAAACTGTAGAATGTTTGAAAAAATTC
+Matches=100, Start=779, Direction=0, Identical=100
<9BCCCCCDCCCADDDDFDEEEDDFFEFEEHEEIHEHGIJIECGHDJIIGGHE@EGIFJJIGGFFD@GF<GIHGJJIHEHGGBJIIJHGFHHFDDFD@@@
@HWI-ST766:112:C0EYVACXX:2:1107:18625:21348 1:N:0:ACAGTG
GGCAAGTGAAGCTCTGAAACATCCGTGGATTTGTCAAAGGGAACGTGTTGCTTCTACACTACATCGACAAGAAACTGTAGAATGTTTGAAAAAATTCAAT
+Matches=75, Start=782, Direction=0, Identical=75
>DCCDDCCCDDDDDFDEDDCA>BBCECHHHIJIIIJJJJJIJJIHGIGIIJJIGGFHHEJIJJIJJIJJJIJHHHGIGIGJJJJIIHFHHHHFFFFFCCC
@HWI-ST766:112:C0EYVACXX:2:1205:3394:120587 1:N:0:ACAGTG
AAGTGAAGCTCTGAAACATCCGTGGATTTGTCAAAGGGAACGTGTTGCTTCTACACTACATCGACAAGAAACTGTAGAATGTTTGAAAAAATTCAATGCT
+Matches=72, Start=785, Direction=0, Identical=72
?@@DDDDDDHHHHJIJGGJJGGCGGGGHGAEHIJGGIEIGGIGGIGDGIIIHJGHGIJJIJJDHBGE@ECEFEB>>>CCCEECD;ACCCB=?CACCDAA:
@HWI-ST766:112:C0EYVACXX:2:2308:18073:197774 2:N:0:ACAGTG
GTGAAGCTCTGAAACATCCGTGGATTTGTCAAAGGGAACGTGTTGCTTCTACACTACATCGACAAGAAACTGTAGAATGTTTGAAAAAATTCAATGCTCG
+Matches=100, Start=787, Direction=0, Identical=100
4DDCA<DCCB@DDCDBBDDC@BFFFHHHGHHJJIGGHFEJJIJHIIGHHGHIJIGHIHDIJGJJJJJJJJJJIJJJIIIJJJIIJJJHHHDHFFFFD?@B
@HWI-ST766:112:C0EYVACXX:2:2106:6061:7349 2:N:0:ACAGTG
TCTGAAACATCCGTGGATTTGTCAAAGGGAACGTGTTGCTTCTACACTACATCGACAAGAAACTGTAGAATGTTTGAAAAAATTCAATGCTCGTCGAAAA
+Matches=100, Start=794, Direction=0, Identical=100
CCCFFFFFHHHHGHHIJIJJJHHJJIJJJIJJJCGGGIJJJJIJJJJJJGFHIIJJJJJJIJHHHECEHFFFFFFEEDEDEDDD@ACCCDDDDBBDDDB#
@HWI-ST766:112:C0EYVACXX:2:1201:1267:137660 2:N:0:ACAGTG
ACATCCGTGGATTTGTCAAAGGGAACGTGTTGCTTCTACACTACATCGACAAGAAACTGTAGAATGTTTGAAAAAATTCAATGCTCGTCGAAAATTAAAG
+Matches=57, Start=800, Direction=0, Identical=57
DDDBDDDDDDDDDDDCCDDCDDADEDDEFFEBGHEGHHEIJIIJIHJIIHIJJIHFJIIGJJJJJIJJIJJJJJJJJJIIJJJJIJJHHHHHFFFFFCCC
@HWI-ST766:112:C0EYVACXX:2:2302:9453:83296 2:N:0:ACAGTG
ACATCCGTGGATTTGTCAAAGGGAACGTGTTGCTTCTACACTACATCGACAAGAAACTGTAGAATGTTTGAAAAAATTCAATGCTCGTCGAAAATTAAAG
+Matches=100, Start=800, Direction=0, Identical=100
CDB>D@C:CDDDDDCACDDCDDDBADDDFFDFHHHHEHCEIHDJIGJJIIJIJJIHJJJJJJJHDJIJJJJJJJJIHJJJJJJIHJJHHHHHFFFFFCCC
@HWI-ST766:112:C0EYVACXX:2:1205:3394:120587 2:N:0:ACAGTG
ACATCCGTGGATTTGTCAAAGGGAACGTGTTGCTTCTACACTACATCGACAAGAAACTGTAGAATGTTTGAAAAAATTCAATGCTCGTCGAAAATTAAAG
+Matches=57, Start=800, Direction=0, Identical=57
CBB>BDCDCADDDDDDDDDDDDBA@DCEFFFFHHHHEEHEJIIIIGHHFCIJIJIJJJIIIFJJJGJIHIIJIJGIHF@GIHGGGGHADHHHFFFFFCCC
@HWI-ST766:112:C0EYVACXX:2:2305:6537:35487 1:N:0:ACAGTG
ACATCCGTGGATTTGTCAAAGGGAACGTGTTGCTTCTACACTACATCGACAAGAAACTGTAGAATGTTTGAAAAAATTCAATGCTCGTCGAAAATTAAAG
+Matches=100, Start=800, Direction=0, Identical=100
@9B@BDDDDDDDDDDCDDDDDDDDEDCCEFFFHHGHFHHEHHHIIHJIHJJJJIHIJIIJJIJJJJJIIHIJJJJJJJJJJJJJIIJHGHHGFFFFFCCC
@HWI-ST766:112:C0EYVACXX:2:2108:14615:65625 1:N:0:ACAGTG
ATCCGTGGATTTGTCAAAGGGAACGTGTTGCTTCTACACTACATCGACAAGAAACTGTAGAATGTTTGAAAAAATTCAATGCTCGTCGAAAATTAAAGGG
+Matches=100, Start=802, Direction=0, Identical=100
@<@FFDDFHHHHHIJJIGIJGHIGIGHIIIGIJIJIJIIIJHGHIJIIIIJDIIIJJAGHIFJJJHFHHEHFFCECCCCDCDDDB=@B@DDBDDDDDDDB
@HWI-ST766:112:C0EYVACXX:2:1205:15274:94502 2:N:0:ACAGTG
TCCGTGGATTTGTCAAAGGGAACGTGTTGCTTCTACACTACATCGACAAGAAACTGTAGAATGTTTGAAAAAATTCAATGCTCGTCGAAAATTAAAGGGG
+Matches=54, Start=803, Direction=0, Identical=54
3DDCCCDC?DDDCDDDDDDDDBBDEECDCFFFFHHCHFHHHGGIHHGIHHJJIJJJIJJJJJJJJJJJJJJJJIJJJJJJIHJIJJJHHHHHFFFFFCCC
@HWI-ST766:112:C0EYVACXX:2:1106:14305:141248 1:N:0:ACAGTG
CCGTGGATTTGTCAAAGGGAACGTGTTGCTTCTACACTACATCGACAAGAAACTGTAGAATGTTTGAAAAAATTCAATGCTCGTCGAAAATTAAAGGGTG
+Matches=53, Start=804, Direction=0, Identical=53
@CCDFFDEHHGHHIJJJJJJJJJHHIIJJJJIJJJJJJJJJJJJEGIHIJJJJGIHHIJJJJJIJJGHHHHFEEC>CEDDDDD;?=BDDDDCDDDCDB<<
@HWI-ST766:112:C0EYVACXX:2:2101:19377:132703 1:N:0:ACAGTG
CCGTGGATTTGTCAAAGGGAACGTGTTGCTTCTACACTACATCGACAAGAAACTGTAGAATGTTTGAAAAAATTCAATGCTCGTCGAAAATTAAAGGGTG
+Matches=100, Start=804, Direction=0, Identical=100
BBA:@DDDCCDDDDCCCABDB?=BAC@;?C@>BDC=EDHEHCJIIIIIGJIIGIIIGGJIIGIGIGJJJJJJIIFJGIJIGIIIJJJHHHFHFFFFFCCC
@HWI-ST766:112:C0EYVACXX:2:2304:12794:30727 2:N:0:ACAGTG
CGTGGATTTGTCAAAGGGAACGTGTTGCTTCTACACTACATCGACAAGAAACTGTAGAATGTTTGAAAAAATTCAATGCTCGTCGAAAATTAAAGGGTGC
+Matches=100, Start=805, Direction=0, Identical=100
CC@FFFFFHHHHHJJJJJJJIJHIIJJJJJJJIJJJIJJJJJJJJJJIJJHHJJJ:FHGJJJJIJJIIGHFFFEEEEEECDD@BDBDDDDDDDDDDD?B@
@HWI-ST766:112:C0EYVACXX:2:2306:13437:97167 2:N:0:ACAGTG
CGTGGATTTGTCAAAGGGAACGTGTTGCTTCTACACTACATCGACAAGAAACTGTAGAATGTTTGAAAAAATTCAATGCTCGTCGAAAATTAAAGGGGCC
+Matches=98, Start=805, Direction=0, Identical=97
BDDDDDDDDCDDDDDDDDDBDDDDEEEEEFFFFFFFGHGHHJJJJJJJIHIJJJJJJJJIIIJJJJJJJJJJJJJJJJIHJJJIIJJHHHHHFFFFFCCC
@HWI-ST766:112:C0EYVACXX:2:1304:8683:121701 2:N:0:ACAGTG
CGTGGATTTGTCAAAGGGAACGTGTTGCTTCTACACTACATCGACAAGAAACTGTAGAATGTTTGAAAAAATTCAATGCTCGTCGAAAATTAAAGGGTGG
+Matches=99, Start=805, Direction=0, Identical=99
<C>>DDDDDDDDDDDDDDBB@?ABCEEEEDDDFFDGFHGHGJIJJJJIHFHIJJJJJJJJJIJJJJJJJJJJIJJJJJJIIJIJJJJHHHHHFFFFFCCC
@HWI-ST766:112:C0EYVACXX:2:1107:12940:53035 2:N:0:ACAGTG
CGTGGATTTGTCAAAGGGAACGTGTTGCTTCTACACTACATCGACAAGAAACTGTAGAATGTTTGAAAAAATTCAATGCTCGTCGAAAATTAAAGGGTGC
+Matches=52, Start=805, Direction=0, Identical=52
@@@FFFFFHHFHHJIIJJJJIJBGHIJHJJJJJJIIJJJFJIHIJJIJGIHHHGIIIEIJJGHIGIIIHHBFF>CADA>CCBDDDDBDBDCDCCCC@<@B
@HWI-ST766:112:C0EYVACXX:2:2103:6864:18077 1:N:0:ACAGTG
GGATTTGTCAAAGGGAACGTGTTGCTTCTACACTACATCGACAAGAAACTGTAGAATGTTTGAAAAAATTCAATGCTCGTCGAAAATTAAAGGGTGCCAT
+Matches=100, Start=808, Direction=0, Identical=100
CCCFFFFFHHHHHIJJIJJIIJJJJJJJJJJJJJJJIJJJJJJJIJJIJJIHHEHIJIJIIIGIIJJGFFFFDFFCEEDBBDDDDBDCDDDDD@88<AC@
@HWI-ST766:112:C0EYVACXX:2:1201:14610:187211 1:N:0:ACAGTG
GGAACGTGTTGCTTCTACACTACATCGACAAGAAACTGTAGAATGTTTGAAAAAATTCAATGCTCGTCGAAAATTAAAGGGTGCCATACTGACAACTATG
+Matches=36, Start=821, Direction=0, Identical=36
CDBDDBDBDCCDDEDDDCCDDBCACDEEFFFFFHHHHHHHJJJJJIGIGJJJJJJIJJJJJJJJJJJJJJJJJJJJJJJJJJJJJJIHHHHHFFFFFCCC
@HWI-ST766:112:C0EYVACXX:2:2304:18010:114725 2:N:0:ACAGTG
GTGTTGCTTCTACACTACATCGACAAGAAACTGTAGAATGTTTGAAAAAATTCAATGCTCGTCGAAAATTAAAGGGTGCCATACTGACAACTATGTTAGC
+Matches=95, Start=826, Direction=0, Identical=95
@?<DDDDDH8FDD>EHGB>AEFGEHIICGIJGEFDDFHIGHIGIGGIGDFFHCFEEHEAGI;@EH7B?CECECCA@=?BCCCCDCCCCDDDDCCC:CC@@
@HWI-ST766:112:C0EYVACXX:2:1205:1204:178876 1:N:0:NCAGTG
GTTGCTTCTACACTACATCGACAAGAAACTGTAGAATGTTTGAAAAAATTCAATGCTCGTCGAAAATTAAAGGGTGCCATACTGACAACTATGTTAGCAA
+Matches=93, Start=828, Direction=0, Identical=93
C@@FFFFFHFHHGJJIJJJJJIJJIIIGIJIIDIGIIIJIIGIIGGIIIIBCEGGIIJIBHGGHHFDFEEEEC??=?=>@ACDDDDDDDDDDCDDDC@>:
@HWI-ST766:112:C0EYVACXX:2:2206:11179:166875 2:N:0:ACAGTG
TGCTTCTACACTACATCGACAAGAAACTGTAGAATGTTTGAAAAAATTCAATGCTCGTCGAAAATTAAAGGGTGCCATACTGACAACTATGTTAGCAACT
+Matches=91, Start=830, Direction=0, Identical=91
CCCFFFFFHHHHHIJJJIJJJJJIJJJGIIIGJJJJIIJJJJJIJJJJIJHIJJGIIFGGHHHFFFFFFEDD>?BCDDCCDCD>:AADCDDDDDCCCCD?
@HWI-ST766:112:C0EYVACXX:2:2105:6843:20996 1:N:0:ACAGTG
TGCTTCTACACTACATCGACAAGAAACTGTAGAATGTTTGAAAAAATTCAATGCTCGTCGAAAATTAAAGGGTGCCATACTGACAACTATGTTAGCAACT
+Matches=91, Start=830, Direction=0, Identical=91
CACAC>;>A;C@958=DC@CCEAA;>ECFFECDFHFFEFHGIIIIHDF@IHIIGGHIGIIIIGIIIIIIIIHGIGGHICIIH@IIGHFGHHGFFFFF@CC
@HWI-ST766:112:C0EYVACXX:2:1303:20893:140824 2:N:0:ACAGTG
CTTCTACACTACATCGACAAGAAACTGTAGAATGTTTGAAAAAATTCAATGCTCGTCGAAAATTAAAGGGTGCCATACTAACAACTATGTTAGCAACTAG
+Matches=88, Start=832, Direction=0, Identical=79
@@@FADDEHHFBFGIEGHGIEDBFGFEFH@CGGGIJJGIJGGIGGIGIJEGICGHFEGBEEHHCCCDFFD;?BC@CCDAC:ACDBCDDDEEEDCD@BCCC
@HWI-ST766:112:C0EYVACXX:2:2102:12847:150596 2:N:0:ACAGTG
ACACTACATCGACAAGAAACTGTAGAATGTTTGAAAAAATTCAATGCTCGTCGAAAATTAAAGGGTGCCATACTGACAACTATGTTAGCAACTAGAAACT
+Matches=84, Start=837, Direction=0, Identical=84
CCCFFFFFHHHHHJJJJJJJIIIIJJJJJJJJJIJJJJJIJIJJJJJJJIJIJIJJJHHHHHHFFDCDEEEDDDEDDDDDDDDDEEFDDDDDDDDDDDDC
@HWI-ST766:112:C0EYVACXX:2:2301:11127:44160 1:N:0:ACAGTG
CACTACATCGACAAGAAACTGTAGAATGTTTGAAAAAATTCAATGCTCGTCGAAAATTAAAGGGTGCCATACTAACAACTATGTTAGCAACTAGAAACTT
+Matches=82, Start=838, Direction=0, Identical=73
9:C@AD@?DDCCDDDDDFDDDEECCEEFFFFFFJJJJHGIGIIGGGFGFDIGIJJJIJJJJIJIIGEIGHFIIJJGIJIHHGHEJJJHHHHHFFFFDCCC
@HWI-ST766:112:C0EYVACXX:2:2301:13626:39923 2:N:0:ACAGTG
ACTACATCGACAAGAAACTGTAGAATGTTTGAAAAAATTCAATGCTCGTCGAAAATTAAAGGGTGCCATACTAACAACTATGTTAGCAACTAGAAACTTT
+Matches=81, Start=839, Direction=0, Identical=72
CCCFFFFFGHHHHJJJJJJIJJJIJJJIJJJJJJJJJIJJJJJJJJJJJJGHIJJJJHHHHHFBEFEEEEEEDDDDDDDDDDDEEDDDDDDDDDDDCDDC
@HWI-ST766:112:C0EYVACXX:2:2304:20256:96749 2:N:0:ACAGTG
CTACATCGACAAGAAACTGTAGAATGTTTGAAAAAATTCAATGCTCGTCGAAAATTAAAGGGTGCCATACTAACAACTATGTTAGCAACTAGAAACTTTT
+Matches=80, Start=840, Direction=0, Identical=71
CDBEBABCCDDDEEDCCDDEEEEEEEEFFFFHHJJJIJIJJJJJIJJJIIIJJJJJJJJJJIJIJGHGHJIGHIHJJJJJJJJJIJJHHHHHFFDFFCCC
@HWI-ST766:112:C0EYVACXX:2:2201:3613:9943 2:N:0:ACAGTG
TACATCGACAAGAAACTGTAGAATGTTTGAAAAAATTCAATGCTCGTCGAAAATTAAAGGGTGCCATACTGACAACTATGTTAGCAACTAGAAACTTTTC
+Matches=80, Start=841, Direction=0, Identical=80
:BEDDDDDDDDEEDFDDDDDDEEEEECFFFHHHIIIJJJJIJJJJJJJIHJJJJJJJJJJJJJJJJJIJJJJJIHJJJJJJJJJJJJHHHHHFFFFFCBB
@HWI-ST766:112:C0EYVACXX:2:2305:12361:137124 2:N:0:ACAGTG
TCGACAAGAAACTGTAGAATGTTTGAAAAAATTCAATGCTCGTCGAAAATTAAAGGGTGCCATACTAACAACTATGTTAGCAACTAGAAACTTTTCTAGT
+Matches=75, Start=845, Direction=0, Identical=66
#DCADDDDDCCDDDEEDDCDDEEEEDFFHHHHHHJJJJJIJIJJJJJJIGJJJJJJJJJJIIIFJJJIJIHJJJJJJJJJJJJJJJJHHHHHFFFFFCCC
@HWI-ST766:112:C0EYVACXX:2:1305:6781:55862 2:N:0:ACAGTG
TCGACAAGAAACTGTAGAATGTTTGAAAAAATTCAATGCTCGTCGAAAATTAAAGGGTGCCATACTAACAACTATGTTAGCAACTAGAAACTTTTCTAGT
+Matches=75, Start=845, Direction=0, Identical=66
1@CADDDCA>;@:CA>ACA=C>EEEBDCEHHCCAGGGE@A@D<GIHGFB?<GIHGGEJIGGFEHHHCCCA<DHFC:FA?GFC<G<F?FA:C?DBDBD???
@HWI-ST766:112:C0EYVACXX:2:1101:17213:46102 1:N:0:ACAGTG
GACAAGAAACTGTAGAATGTTTGAAAAAATTCAATGCTCGTCGAAAATTAAAGGGTGCCATACTGACAACTATGTTAGCAACTAGAAACTTTTCTAGCCA
+Matches=74, Start=847, Direction=0, Identical=74
C>@CCEEDDDDDDCDDDDDCCDCCDFFFHHHFHHFJIIJIGGJJIIIJJJJJJIJIIJIJIGJIIGIHFIGEJGIJJGJHGEIGGEHHHHHHFFFFF@@C
@HWI-ST766:112:C0EYVACXX:2:1107:2384:19740 1:N:0:ACAGTG
GACAAGAAACTGTAGAATGTTTGAAAAAATTCAATGCTCGTCGAAAATTAAAGGGTGCCATACTAACAACTATGTTAGCAACTAGAAACTTTTCTAGTCG
+Matches=73, Start=847, Direction=0, Identical=64
>CDDDDDCB@AAC@:CCDDCA@>ADFFFFFEEEC:@GIGIGAHGGGHHIHGFIIGCGHHCJIIGHFEDFHCGFBFFHCIJJJJGEGGFBFHHBFFDF@@C
@HWI-ST766:112:C0EYVACXX:2:1107:4307:92189 2:N:0:ACAGTG
ACAAGAAACTGTAGAATGTTTGAAAAAATTCAATGCTCGTCGAAAATTAAAGGGTGCCATACTGACAACTATGTTAGCAACTAGAAACTTTTCTAGTCGA
+Matches=73, Start=848, Direction=0, Identical=73
>DDDEEDEDDDEEDDDDDDDDDDEFFFFFFHHHHHJJJJJJJJJJJJIHGIIJJJIIIJJIJJJIJIGJJJJJJJJJJJJJJJIJIJHHHHHFFFFFCCC
@HWI-ST766:112:C0EYVACXX:2:2102:1180:168573 1:N:0:NCAGTG
CAAGAAACTGTAGAATGTTTGAAAAAATTCAATGCTCGTCGAAAATTAAAGGGTGCCATACTGACAACTATGTTAGCAACTAGAAACTTTTCTAGTCGAA
+Matches=72, Start=849, Direction=0, Identical=72
CCCFFFFFHHHHHIIJJIJJJIJIJJJJJHIJJJIJJJIIJIJJIJIJIJJJJ@GIIIJIHHHHHHFFFFFFEEEC>CEDDDDDDDDCDDDDDDDEDDD?
@HWI-ST766:112:C0EYVACXX:2:1206:16354:74656 1:N:0:ACAGTG
CAAGAAACTGTAGAATGTTTGAAAAAATTCAATGCTCGTCGAAAATTAAAGGGTGCCATACTGACAACTATGTTAGCAACTAGAAACTTTTCTAGTCGAA
+Matches=72, Start=849, Direction=0, Identical=72
CCCFFFFFHHHHHJIJIIIJJJJJJJJJJJJJJJJJJJIIJJIJJJJJIJJIJHIIJIIIHHGHHHFFFFFFEEF@CECDDDDDD>ACDDDDDDC@CBD0
@HWI-ST766:112:C0EYVACXX:2:2107:9380:114541 2:N:0:ACAGTG
AAGAAACTGTAGAATGTTTGAAAAAATTCAATGCTCGTCGAAAATTAAAGGGTGCCATACTAACAACTATGTTAGCAACTAGAAACTTTTCTAGTCGAAG
+Matches=70, Start=850, Direction=0, Identical=61
B@8BDDDDA<CFHBHHHGHGGIIAFB;EB<F>EHCHH??DFGGFC>CGFG@C@;5@@DHG?EEHHC;@C@@;>CCCCAB?>CCDDC>C@:@A@>A@?D<8
@HWI-ST766:112:C0EYVACXX:2:2208:18975:122183 2:N:0:ACAGTG
AAGAAACTGTAGAATGTTTGAAAAAATTCAATGCTCGTCGAAAATTAAAGGGTGCCATACTAACAACTATGTTAGCAACTAGAAACTTTTCTAGTCGAAG
+Matches=70, Start=850, Direction=0, Identical=61
@DEDDCCDDDCCCDDDDDCDDECC>>;C>FEDEHHHFAGIJJIGHJIHGFGIIGEHFGHIJHGHFCDIIJHCJJJJIHDJJJJHIGGHHHHHFDBDD@@<
@HWI-ST766:112:C0EYVACXX:2:2108:10899:144611 1:N:0:ACAGTG
GAAACTGTAGAATGTTTGAAAAAATTCAATGCTCGTCGAAAATTAAAGGGTGCCATACTAACAACTATGTTAGCAACTAGAAACTTTTCTAGTCGAAGTA
+Matches=68, Start=852, Direction=0, Identical=59
@@CFFDFDFFHHHIGGGGGHIGIIIIIJJIIJJGGCFHFHGEGIGGIEE;8;@GGGIJEGIHHFHBDEFBDFFECCCECCC>>ACDDACCEC;@?BBB<:
@HWI-ST766:112:C0EYVACXX:2:1105:18068:181529 2:N:0:ACAGTG
GAAACTGTAGAATGTTTGAAAAAATTCAATGCTCGTCGAAAATTAAAGGGTGCCATACTAACAACTATGTTAGCAACTAGAAACTTTTCTAGTCGAAGT
+Matches=68, Start=852, Direction=0, Identical=59
CCCFFFFFHHHHHJJJJJJJJJJJJJJIJJJJJJJIJJIJJJJJJJJJJIHGIJJJJJJJJHHHHHFFFFFFFEEEEEDDDDDDDDDDDDEDEDDBDD#
@HWI-ST766:112:C0EYVACXX:2:1206:18989:183917 1:N:0:ACAGTG
AAACTGTAGAATGTTTGAAAAAATTCAATGCTCGTCGAAAATTAAAGGGTGCCATACTGACAACTATGTTAGCAACTAGAAACTTTTCTAGTCGAA
+Matches=68, Start=853, Direction=0, Identical=68
#CC@CA;AA>CBCC@@A@CCCEECDDEEE<B@GC6G>EB>GHFDGFD@GCGCGD>H@CC:9<F9G@GF>@BEGDHBDHDHFDGDFHFBDDDAD@@@
@HWI-ST766:112:C0EYVACXX:2:1108:1865:100024 1:N:0:ACAGTG
AGAATGTTTGAAAAAATTCAATGCTCGTCGAAAATTAAAGGGTGCCATACTAACAACTATGTTAGCAACTAGAAACTTTTCTAGTCGAAGTATTATG
+Matches=60, Start=860, Direction=0, Identical=51
B@@FFFDEHHFHHJJIIJJJJJJIJJJCGGIJGGHJJJIIIJ9DGIJ@HCDFGIIIIEIHHGEEECDDFDEEEEAC@AACDCDCCCDDDD8A@B@:4
@HWI-ST766:112:C0EYVACXX:2:1304:16379:197396 2:N:0:ACAGTG
GAATGTTTGAAAAAATTCAATGCTCGTCGAAAATTAAAGGGTGCCATACTAACAACTATGTTAGCAACTAGAAACTTTTCTAGTCGAAGTATTATGCAGA
+Matches=59, Start=861, Direction=0, Identical=50
CCCFFDFFHHHHHIHIGIJJDHIGIIHJIIJJJJGIJJJIJ9BFEGIEHIGIIJJJJGBHC>HHEHFFFFFCCC@AEDCD<ADDC@B?B<>B>@CCA@C@
@HWI-ST766:112:C0EYVACXX:2:2301:19721:188419 2:N:0:ACAGTG
AATGTTTGAAAAAATTCAATGCTCGTCGAAAATTAAAGGGTGCCATACTGACAACTATGTTAGCAACTAGAAACTTTTCTAGTCGAAGTATTATGCAGAA
+Matches=59, Start=862, Direction=0, Identical=59
@CCDDFDFHHHHHIJGIIJJJJJJJEGGIIEHIHDDHIGIFHIJJIIIIGFGIIIJG@HHHHHEEEEFFFFECCCCCEDDDDEDDBDB?ADDDFCACC>A
@HWI-ST766:112:C0EYVACXX:2:2104:4948:143085 1:N:0:ACAGTG
TGTTTGAAAAAATTCAATGCTCGTCGAAAATTAAAGGGTGCCATACTGACAACTATGTTAGCAACTAGAAACTTTTCTAGTCGAAGTATTATGCAGAAAA
+Matches=57, Start=864, Direction=0, Identical=57
CCBFFFFFHHHHHJJJJJJJJJJGHIJJJJJJJJJIJJBGIIJIJJJJJJJJJJJJJJJJHHGHHFFFFFFEEEEEEDEDDDBDBD<CDDDDDDEDDDDD
@HWI-ST766:112:C0EYVACXX:2:1305:17437:145876 2:N:0:ACAGTG
GTTTGAAAAAATTCAATGCTCGTCGAAAATTAAAGGGTGCCATACTGACAACTATGTTAGCAACTAGAAACTTTTCTAGTCGAAGTATTATGCAGAAAAA
+Matches=56, Start=865, Direction=0, Identical=56
@@@?DDEFHHAHHJGJJGIGHJFHGEHJJIJJJJJJIBFGHIJFFHIJIIGHHIGHGIGEEHHHHFFFFFFEEECECECCD@??@<ADFEFDDDDCDD??
@HWI-ST766:112:C0EYVACXX:2:2306:14803:73479 2:N:0:ACAGTG
TTTGAAAAAATTCAATGCTCGTCGAAAATTAAAGGGTGCCATACTAACAACTATGTTAGCAACTAGAAACTTTTCTAGTCGAAGTATTATGCAGAAAAA
+Matches=54, Start=866, Direction=0, Identical=45
#@@CDCCCACACCCCBBBCECCHHHIGE@FGGGC;IHGAHGEJHF@BF??@?IIHGCBBEHIGEEFHGEGBEGEDIIFIGEGHGGGBFDHHFFFFFB@@
@HWI-ST766:112:C0EYVACXX:2:1207:1791:165507 2:N:0:ACAGTG
TTTGAAAAAATTCAATGCTCGTCGAAAATTAAAGGGTGCCATACTGACAACTATGTTAGCAACTAGAAACTTTTCTAGTCGAAGTATTATGCAGAAAAAA
+Matches=55, Start=866, Direction=0, Identical=55
@@CFFFFFHGDHGIJJJJGIIIIIIJEGHIGIIJGGHHIJIJJGHGGIGJGHGGIJJJJIHFGEHFFFFFFDEEDC>CAA@BB??ACDCDCCCCCACDB#
@HWI-ST766:112:C0EYVACXX:2:2101:11173:132719 2:N:0:ACAGTG
GAAAAAATTCAATGCTCGTCGAAAATTAAAGGGTGCCATACTAACAACTATGTTAGCAACTAGAAACTTTTCTAGTCGAAGTATTATGCAGAAAAAAGGT
+Matches=51, Start=869, Direction=0, Identical=42
<DCDDEDDCDCD@BDDDDCFDFEDHACEHFIGGDDGGDFCGIGHHEDIHFHIIIFDFD@HAIIHGCHGGGGJIIHEGFHGIGHBGGIFHDFHFFDDB?@@
@HWI-ST766:112:C0EYVACXX:2:1301:13525:45163 2:N:0:ACAGTG
GAAAAAATTCAATGCTCGTCGAAAATTAAAGGGTGCCATACTGACAACTATGTTAGCAACTAGAAACTTTTCTAGTCGAAGTATTATGCAGAAAAAAGGT
+Matches=52, Start=869, Direction=0, Identical=52
?B@DDFDDDDFFFHIDFF<AEFHGHFD@BDHEH?BCFDGHIJGIGIIJJIGHFHHEAH@EHHEFEFEDDFFEEEEDCDBDD?CEDDDCDEDDDDCDDDD3
@HWI-ST766:112:C0EYVACXX:2:1301:8974:69632 2:N:0:ACAGTG
AAAAAATTCAATGCTCGTCGAAAATTAAAGGGTGCCATACTAACAACTATGTTAGCAACTAGAAACTTTTCTAGTCGAAGT
+Matches=50, Start=870, Direction=0, Identical=41
CHHHGDDFDGICIEHGGFFHGHGJCGIJGJGGIJGEGIHHHHGHFFFFFDEEEEDAADDCDCDDDCCCCDCDEC@CBDBD#
@HWI-ST766:112:C0EYVACXX:2:2308:16824:163864 1:N:0:ACAGTG
AAAAATTCAATGCTCGTCGAAAATTAAAGGGTGCCATACTAACAACTATGTTAGCAACTAGAAACTTTTCTAGTCGAAGTATTATGCAGAAAAAAGGT
+Matches=49, Start=871, Direction=0, Identical=40
@CCFFFFFHHHHHJJJHGIHIJJJIIJIJJJ:HGHIIJJJJJJJJJHGIGIJJJJJAHIJJJJJJGHGHHHFFFFBCDDACFFFEDDEDDCDDDDD@4
@HWI-ST766:112:C0EYVACXX:2:2106:15444:50990 2:N:0:ACAGTG
AAATTCAATGCTCGTCGAAAATTAAAGGGTGCCATACTAACAACTATGTTAGCAACTAGAAACTTTTCTAGTCGAAGTATTATGCAGAAAAAAGGTGATG
+Matches=47, Start=873, Direction=0, Identical=38
@B@DDEFFHHHGHGHIGGIGJIGIJJIFGBFCGHIJJJIIGHIJGGIIFGGIIFIIGJIJIJIIGGFHFAACDDFFC;AC@CCCCDDCCDC?@?B>CCDA
@HWI-ST766:112:C0EYVACXX:2:2302:19014:129574 1:N:0:ACAGTG
AATGCTCGTCGAAAATTAAAGGGTGCCATACTAACAACTATGTTAGCAACTAGAAACTTTTCTAGTCGAAGTATTATGCAGAAAAAAGGTGATGGTTCTC
+Matches=41, Start=879, Direction=0, Identical=32
CCCFFFFFHHHHHJJJJJJJJJJEGHIJIJJJJJJJJJJJJJIJJJJIIJJJJJIJJJJJJJJJJHHHHFFBEFFCEEEEDEDDDBDDD>CDDDDACDDC
@HWI-ST766:112:C0EYVACXX:2:2102:1503:171864 1:N:0:ACAGTG
TCGTCGAAAATTAAAGGGTGCCATACTAACAACTATGTTAGCAACTAGAAACTTTTCTAGTCGAAGTATTATGCAGAAAAAAGGTGATGGTTCTCAAGTT
+Matches=36, Start=884, Direction=0, Identical=27
CCCFFFFFHHHHHJJJJJCGIIJIIJJJJIJJJJIJIIIJJIJJJIJJJIJJJJIGIJGJIJJJIJCHHHGHHFFCDFEEEBDD:@CCDDCCCDDEDCEA
@HWI-ST766:112:C0EYVACXX:2:1106:14507:174450 1:N:0:ACAGTG
CGTCGAAAATTAAAGGGTGCCATACTAACAACTATGTTAGCAACTAGAAACTTTTCTAGTCGAAGTATTATGCAGAAAAAAG
+Matches=35, Start=885, Direction=0, Identical=26
/A?>ECAEHHHEAHD=IIHACHIHGHGIIIHHCEEIIIHF?B:B?B?GC:DD@BE9:?BHAEIHDIIIIHFFHHDDDDD@@@
@HWI-ST766:112:C0EYVACXX:2:1307:14344:144931 1:N:0:ACAGTG
CGTCGAAAATTAAAGGGTGCCATACTGACAACTATGTTAGCAACTAGAAACTTTTCTAGTCGAAGTATTATGCAGAAAAAAGGTGATGGTTCTCAAGTTA
+Matches=36, Start=885, Direction=0, Identical=36
CCCFFFFFHHHHHIJJJEHIJJIJJIIJJJJJJJJJHIJJJJIIIIIIFIGHGGGGHHECGHIIJGEIHGHHHHHFDFFFBDD@CACCDCCCDDEDCDDD
@HWI-ST766:112:C0EYVACXX:2:2108:14615:65625 2:N:0:ACAGTG
CGAAAATTAAAGGGTGCCATACTGACAACTATGTTAGCAACTAGAAACTTTTCTAGTCGAAGTATTATGCAGAAAAAAGGTGATGGTTCTCAAGTTAAAG
+Matches=33, Start=888, Direction=0, Identical=33
BCDEEDCDDDDDDECDCDFFDFFFHHHEHHIJJJJJIIIIJJJJIGGHGHJJJJJJIJJJJJJJJJJJJJJJJJJJJJJJJJJJJJIHHHHHFFFFFCCC
@HWI-ST766:112:C0EYVACXX:2:1206:13840:51199 2:N:0:ACAGTG
CGAAAATTAAAGGGTGCCATACTAACAACTATGTTAGCAACTAGAAACTTTTCTAGTCGAAGTATTATGCAGAAAAAAGGTGATGGTTCTCAAGTTAAAG
+Matches=32, Start=888, Direction=0, Identical=23
CCCFFFFFHHHHGJAFGGHJJJJEIIJJJJJJJJIJJIGIJJJJIIJIHJGGIIJJJJIGIIFHGIJIJIIIJHGHHFDDACCCACCCDACDCCCDEED:
@HWI-ST766:112:C0EYVACXX:2:1307:10743:79938 2:N:0:ACAGTG
CGAAAATTAAAGGGTGCCATACTAACAACTATGTTAGCAACTAGAAACTTTTCTAGTCGAAGTATTATGCAGAAAAAAGGTGATGGTTCTCAAGTTAAAG
+Matches=32, Start=888, Direction=0, Identical=23
BB@FFFFFFFHGFIEEEFGHIDHGJIIIFIIIHGIAGFIJIIJIJIJIIHGFGIHGGG<FHEHFGIIJGG>DEECCADA?>ACCCA@AACAC:@CCDDD:
@HWI-ST766:112:C0EYVACXX:2:2305:17762:52664 2:N:0:ACAGTG
CGAAAATTAAAGGGTGCCATACTAACAACTATGTTAGCAACTAGAAACTTTTCTAGTCGAAGTATTATGCAGAAAAAAGGTGATGGTTCTCAAGTTAAAG
+Matches=32, Start=888, Direction=0, Identical=23
@@CFFFFFGHHHGIAFHIJJBHIIIJJJIJIJJIIJJFGIJFHJIJJJJJGHHIJJHIIGGIFHIJGIJI@EHHHGHDDDEEDDDCDCDDCDDCCDEECC
@HWI-ST766:112:C0EYVACXX:2:1203:14531:170412 2:N:0:ACAGTG
GAAAATTAAAGGGTGCCATACTGACAACTATGTTAGCAACTAGAAACTTTTCTAGTCGAAGTATTATGCAGAAAAAAGGTGATGGTTCTCAAGTTAAAGA
+Matches=32, Start=889, Direction=0, Identical=32
@@@FFFFFHHHDFCFGGHIEHIIJJGHJGFGIHIIIIIGIJGIHEGFGHGFHHIIIIIJEECEGIIGIBCEGCGC>DBC@ACEEDCC@@CACACCCCCCC
@HWI-ST766:112:C0EYVACXX:2:1201:11587:72513 1:N:0:ACAGTG
AAAATTAAAGGGTGCCATACTGACAACTATGTTAGCAACTAGAAACTTTTCTAGTCGAAGTATTATGCAGAAAAAAGGTGATGGTTCTCAAGTTAAAGAA
+Matches=31, Start=890, Direction=0, Identical=31
CCCFFFFFHHHHCFHJJJIJJJJJJJJJHIIJJJJJJJJJJJJJJJJJJJJIIJHIIIJIHIIIIJJIGGJJJJHFFD;@CEEEDDDDDECCEDEEDDDB
@HWI-ST766:112:C0EYVACXX:2:2106:19258:192288 1:N:0:ACAGTG
ATTAAAGGGTGCCATACTGACAACTATGTTAGCAACTAGAAACTTTTCTAGTCGAAGTATTATGCAGAAAAAAGGTGATGGTTCTCAAGTTAAAGAATCC
+Matches=95, Start=893, Direction=0, Identical=95
BCCFFFFFHDFHHJJJJJJJJJJDHIJJIIIJJJJJJJJJJJIJJJJJJJJJJJJJJBFHIJJIJIJJIJJJHFFC@DEEEEEDDDEDDEDDEDDDBDD@
@HWI-ST766:112:C0EYVACXX:2:2105:10671:67660 1:N:0:ACAGTG
TAAAGGGTGCCATACTAACAACTATGTTAGCAACTAGAAACTTTTCTAGTCGAAGTATTATGCAGAAAAAAGGTGATGGTTCTCAAGTTAAAGAATCCAC
+Matches=92, Start=895, Direction=0, Identical=76
@@@FFFFAFHHHGHIBHIIJJJJGIJJJJJJIJJJJIJJJJJJJIJJJJIJJIJI<CFGHJIJIIIJIJIHGFBC@D@CCCDECEACDDEEDDDDCDDDC
@HWI-ST766:112:C0EYVACXX:2:2107:9380:114541 1:N:0:ACAGTG
TAAAGGGTGCCATACTAACAACTATGTTAGCAACTAGAAACTTTTCTAGTCGAAGTATTATGCAGAAAAAAGGTGATGGTTCTCAAGTTAAAG
+Matches=93, Start=895, Direction=0, Identical=93
3ACBB=CC?C@A;??;?7AECHAGCGGG@:@DFC:@8C88EGBBF978;F=GIGHBHD:9DBFC?BIGHFBADGC?GF@GFFCHHADDAB@?@
@HWI-ST766:112:C0EYVACXX:2:2106:2345:136851 1:N:0:ACAGTG
TAAAGGGTGCCATACTAACAACTATGTTAGCAACTAGAAACTTTTCTAGTCGAAGTATTATGCAGAAAAAAGGTGATGGTTCTCAAGTTAAAGAATCCAC
+Matches=92, Start=895, Direction=0, Identical=76
@CCFFFFBFFHHHJJJJJIJJJJJJIIIJIJIIJJJJJJJJJJJJGIIJJJJIIJHIJJJJJJJJIIJJJHHF7;?BDEEEEDEECDEDEEDDDDCDDDC
@HWI-ST766:112:C0EYVACXX:2:2102:1180:168573 2:N:0:NCAGTG
AGGGTGCCATACTGACAACTATGTTAGCAACTAGAAACTTTTCTAGTCGAAGTATTATGCAGAAAAAAGGTGATGGTTCTCAAGTTAAAGAATCCACAGA
+Matches=90, Start=898, Direction=0, Identical=90
AD@DDDDEEEDEEEEEFEFFFFFFHHHHHHJJJJJIHJJJJJJJIIHEJIJJFJJJJJHJJJJJJJJJJJJJJJJJGIJIJJJJJIJHHGHHFFFDFCCC
@HWI-ST766:112:C0EYVACXX:2:2106:6061:7349 1:N:0:ACAGTG
GGGTGCCATACTAACAACTATGTTAGCAACTAGAAACTTTTCTAGTCGAAGTATTATGCAGAAAAAAGGTGATGGTTCTCAAGTTAAAGAATCCACAGAC
+Matches=88, Start=899, Direction=0, Identical=76
7DDCB?EEDCDCDEEEEEFDFEDDHHHFHHGGIIE@IJJIJIIGJIIJJJJJJJJIJJJJIGJJJJJJJIJIIJIIIIGJJIJJJJJHHHHHFEDFFBBB
@HWI-ST766:112:C0EYVACXX:2:1301:8974:69632 1:N:0:ACAGTG
GGTGCCATACTAACAACTATGTTAGCAACTAGAAACTTTTCTAGTCGAAGTATTATGCAGAAAAAAGGTGATGGTTCTCAAGTTAAAGAATCCACAGACA
+Matches=87, Start=900, Direction=0, Identical=76
BCCBCDDDCCC@CCC>ACEDEEEDEHE=E==@7;@GIIIHGHIIIIGHGDGIHGIGIGIIIIIIHGHGIGGGEIHEGE@HGIGIHIGFHFABDD??B?@@
@HWI-ST766:112:C0EYVACXX:2:2104:4948:143085 2:N:0:ACAGTG
GGTGCCATACTGACAACTATGTTAGCAACTAGAAACTTTTCTAGTCGAAGTATTATGCAGAAAAAAGGTGATGGTTCTCAAGTTAAAGAATCCACAGACA
+Matches=88, Start=900, Direction=0, Identical=88
DDDDDEEEDDEEECFDEEFFFFFFHHHHHHHJIGHJJJJJJJJJIJJJIHJJJJJJJJJIJJJJJIJJJJJJJJIJJIJJJJJJJJJHHHHHFDFFFCCB
@HWI-ST766:112:C0EYVACXX:2:2206:16810:52332 2:N:0:ACAGTG
GTGCCATACTAACAACTATGTTAGCAACTAGAAACTTTTCTAGTCGAAGTATTATGCAGAAAAAAGGTGATGGTTCTCAAGTTAAAGAATCCACAGACAG
+Matches=86, Start=901, Direction=0, Identical=76
C@CFFFFFHHHHHJIJJJJJJIJJJJJJJJJJJJJJJJJJJJJIJJJJJHFGIJJJJJJJIJJJJJJDGFHHHCHFFFFEFDEEEEDCDDDDDDDDDDDD
@HWI-ST766:112:C0EYVACXX:2:1208:4109:184480 1:N:0:ACAGTG
GTGCCATACTAACAACTATGTTAGCAACTAGAAACTTTTCTAGTCGAAGTATTATGCAGAAAAAAGGTGATGGTTCTCAAGTTAAAGAATCCACAGACAG
+Matches=86, Start=901, Direction=0, Identical=76
CBCFFFFFHHHHHJJJJJJJJJJJJJGIJIJJJJJJJJJJJJJIJJIJJDHIIJJJIIIHIJJJJIJCEHGHHCHFDFEBDEEE@CEEBDDDDDDDDDBC
@HWI-ST766:112:C0EYVACXX:2:2104:6923:182740 1:N:0:ACAGTG
TGCCATACTAACAACTATGTTAGCAACTAGAAACTTTTCTAGTCGAAGTATTATGCAGAAAAAAGGTGATGGTTCTCAAGTTAAAGAATCCACAGACAGT
+Matches=85, Start=902, Direction=0, Identical=76
CCCFFFFFHHHHHJJJJJJJJJJIIGJGIJJJJJJJJJJIIIIIJFJJIIIGIJJIIIIJIJJGIJ7@DCEFHGHCEFFFECCCC@CCCCDDDDDDBDD:
@HWI-ST766:112:C0EYVACXX:2:2102:12847:150596 1:N:0:ACAGTG
TACTGACAACTATGTTAGCAACTAGAAACTTTTCTAGTCGAAGTATTATGCAGAAAAAAGGTGATGGTTCTCAAGTTAAAGAATCCACAGACAGTAGCAC
+Matches=81, Start=907, Direction=0, Identical=81
CCDEDDDEDDDDEEEEDEFFFFFFHHHHHHJJIIIIIGIJJJJJJJJJJJIJJJJJJJJJJJJJJJJJIJIJJJJJJJJJJJJHJIHHHHHHFFFFFCBC
@HWI-ST766:112:C0EYVACXX:2:2205:20745:22534 2:N:0:ACAGTG
CTGACAACTATGTTAGCAACTAGAAACTTTTCTAGTCGAAGTATTATGCAGAAAAAAGGTGATGGTTCTCAAGTTAAAGAATCCACAGACAGTAGCACAA
+Matches=79, Start=909, Direction=0, Identical=79
CCCFFFFFHHHHHJIJJJJJIJJJJJJJJJJJJJJJJJIJJGHIIJJJJJFHIJJJJII@GHJIJIJJJHHFHHHHFFFFFFEEEEDDDDDDCDDDDDD<
@HWI-ST766:112:C0EYVACXX:2:1102:17519:110793 2:N:0:ACAGTG
CTAACAACTATGTTAGCAACTAGAAACTTTTCTAGTCGAAGTATTATGCAGAAAAAAGGTGATGGTTCTCAAGTTAAAGAATCCACAGACAGTAGCACAA
+Matches=78, Start=909, Direction=0, Identical=76
CCCFFFFFHHHHHJJJJJJJJJJJJJJJJJJJJJJJJJJJJDGIJJJJJIIIJJJJIJJCHIJIJHIIJHHHHHHHFFFFFFE>CEEDCDDDADCCDDD9
@HWI-ST766:112:C0EYVACXX:2:1104:10357:118434 1:N:0:ACAGTG
CTAACAACTATGTTAGCAACTAGAAACTTTTCTAGTCGAAGTATTATGCAGAAAAAAGGTGATGGTTCTCAAGTTAAAGAATCCACAGACAGTAGCACAA
+Matches=78, Start=909, Direction=0, Identical=76
CCCFFFFFHHHGHJIJIJJJJJJJJIIJJJJJJIJDHHIJJDFIIIJJJIJJJFJJJJJ=@GGHIIIIJGHFHHHEFFFFFFEEEEEDCBDDDECCDDC?
@HWI-ST766:112:C0EYVACXX:2:2306:17491:188733 2:N:0:ACAGTG
CTGACAACTATGTTAGCAACTAGAAACTTTTCTAGTCGAAGTATTATGCAGAAAAAAGGTGATGGTTCTCAAGTTAAAGAATCCACAGACAGTAGCACAA
+Matches=79, Start=909, Direction=0, Identical=79
C@CFFFFFHGHHHJJIJIIJJJJJJIJJGIJJJJJIIJIJJHIJFIJGCHFHIJJIJIJ=@FIJFDHGIHHHHHGHFFDFDFECDDEBDDDDDEDDCCC@
@HWI-ST766:112:C0EYVACXX:2:1204:4188:143825 2:N:0:ACAGTG
CTAACAACTATGTTAGCAACTAGAAACTTTTCTAGTCGAAGTATTATGCAGAAAAAAGGTGATGGTTCTCAAGTTAAAGAATCCACAGACAGTAGCACAA
+Matches=78, Start=909, Direction=0, Identical=76
CCCFFFFFHHHHHJJJIJJJJJJJJJJJJJJJJJJJJJJJJHIJJJJJJIHIJJJJJJJHIJJJJJJJJHHHHHHHFFFFFFEEEEEDDDDDDEDDDDDB
@HWI-ST766:112:C0EYVACXX:2:1108:5741:135683 2:N:0:ACAGTG
TAACAACTATGTTAGCAACTAGAAACTTTTCTAGTCGAAGTATTATGCAGAAAAAAGGTGATGGTTCTCAAGTTAAAGAATCCACAGACAGTAGCACAAC
+Matches=77, Start=910, Direction=0, Identical=76
@@CFFFFFFHHHHJIJEGGIJIIIJIIJIJJIHIEFGHII?FGHIJJJGJHGIIJIII@CCEHIHGIIGHHHHGHHEFFFFFCEECBCBDDADCDDDDD7
@HWI-ST766:112:C0EYVACXX:2:1205:3973:153945 1:N:0:ACAGTG
GACAACTATGTTAGCAACTAGAAACTTTTCTAGTCGAAGTATTATGCAGAAAAAAGGTGATGGTTCTCAAGTTAAAGAATCCACAGACAGTAGCACAACT
+Matches=77, Start=911, Direction=0, Identical=77
CCCFFFFFHHHHHJFHIJHIJIJJJJJJIJJHIIJJIJJFHIIHIJIIHFIHIGEHH8=FHIJHGIJDHIEHHHHC@D@DFDCACCEB=C>CCC@CDBB@
@HWI-ST766:112:C0EYVACXX:2:1308:8798:67069 1:N:0:ACAGTG
GACAACTATGTTAGCAACTAGAAACTTTTCTAGTCGAAGTATTATGCAGAAAAAAGGTGATGGTTCTCAAGTTAAAGAATCCACAGACAGTAGCACAACT
+Matches=77, Start=911, Direction=0, Identical=77
CCCFFFFFHHHGHJJJJJJJIJJJJJJJJJJJJIIJJJJFDGIIJJJJJJJJJJJJJ=CHGIJGIJJJIGHHHHHHFFFFFFEEDEEDDD>CCCDDCBDC
@HWI-ST766:112:C0EYVACXX:2:1305:17437:145876 1:N:0:ACAGTG
GACAACTATGTTAGCAACTAGAAACTTTTCTAGTCGAAGTATTATGCAGAAAAAAGGTGATGGTTCTCAAGTTAAAGAATCCACAGACAGTAGCACAACT
+Matches=77, Start=911, Direction=0, Identical=77
CCCDD@CACC@>>@CEA@EFDB?>?A>EFHHGGEJJJIIIIIIJJIJJHJJJJJJJGGJJJJIGEJIIJJJIGJIIGJIIIHDJIHHGHHHHEFDFFC@@
@HWI-ST766:112:C0EYVACXX:2:2301:13626:39923 1:N:0:ACAGTG
ACAACTATGTTAGCAACTAGAAACTTTTCTAGTCGAAGTATTATGCAGAAAAAAGGTGATGGTTCTCAAGTTAAAGAATCCACAGACAGTAGCACAACTT
+Matches=76, Start=912, Direction=0, Identical=76
DDFEDDDDDDEDEEEEEEEFFFFFFHHHHHJIGJJJJJJJJJJJJJJJJJJJJJJJJJJJJJIIJJJJJJIJJJJJJJIJIHJJJJJHHHHHFFFFFCCC
@HWI-ST766:112:C0EYVACXX:2:1202:9479:85682 2:N:0:ACAGTG
CAACTATGTTAGCAACTAGAAACTTTTCTAGTCGAAGTATTATGCAGAAAAAAGGTGATGGTTCTCAAGTTAAAGAATCCACAGACAGTAGCACAACTTT
+Matches=75, Start=913, Direction=0, Identical=75
B@CFFFFFFFHDGJIJGIGGIJEHHJIIJGGHHIGIJJJJJJIIIJJGIEBDFGHBBHGHIFEDHGIGIEHFHCH?AEECFFDBCEDC;AC>;ACB?:@3
@HWI-ST766:112:C0EYVACXX:2:1103:20476:62246 1:N:0:ACAGTG
AACTATGTTAGCAACTAGAAACTTTTCTAGTCGAAGTATTATGCAGAAAAAAGGTGATGGTTCTCAAGTTAAAGAATCCACAGACAGTAGCACAACTTTA
+Matches=74, Start=914, Direction=0, Identical=74
@@@FDFFDHHHHBHGIJGHGGHIJJIIJGIIIGGIG:CGHIIIGIJIIGDHIGBFHIGII=CHHHGGIHIIHHHHFHFFDFFEC@ACCCCC;ACBDDCCC
@HWI-ST766:112:C0EYVACXX:2:2302:19014:129574 2:N:0:ACAGTG
ACTATGTTAGCAACTAGAAACTTTTCTAGTCGAAGTATTATGCAGAAAAAAGGTGATGGTTCTCAAGTTAAAGAATCCACAGACAGTAGCACAACTTTAG
+Matches=73, Start=915, Direction=0, Identical=73
EDDDDDDEDDDEEEEEEEC?FFFFFHHHJJJJJJJJJJJJJJJJJJJIHHJJJJJJJJJGJIIIJJIJJJJJJJJJJIHJJJJJJJJHHHHHFDFFFCCB
@HWI-ST766:112:C0EYVACXX:2:1307:14344:144931 2:N:0:ACAGTG
ACTATGTTAGCAACTAGAAACTTTTCTAGTCGAAGTATTATGCAGAAAAAAGGTGATGGTTCTCAAGTTAAAGAATCCACAGACAGTAGCACAACTTTAG
+Matches=73, Start=915, Direction=0, Identical=73
CC>DDDDDCDDC@CDEEEC@FFFDCHHHIGBJHJJJJJJJIIJIJIJIHFJIJJJJJJJIHIGIIJJJJJJIEIIGJHEGIIIJIJJHGHHHFFFFFC@@
@HWI-ST766:112:C0EYVACXX:2:2304:12794:30727 1:N:0:ACAGTG
ACTATGTTAGCAACTAGAAACTTTTCTAGTCGAAGTATTATGCAGAAAAAAGGTGATGGTTCTCAAGTTAAAGAATCCACAGACAGTAGCACAACTTTAG
+Matches=73, Start=915, Direction=0, Identical=73
EDDDDDDDCDDEEEEEEEEFFFFFFHHHIJJJJJJIIGJJJJIJJJJJJJJJJJJJJJJIDJIJJJJJIJIIIIJGJIHJJJJJJJJHHHHHFFFFFCCC
@HWI-ST766:112:C0EYVACXX:2:1205:16292:137415 2:N:0:ACAGTG
CTATGTTAGCAACTAGAAACTTTTCTAGTCGAAGTATTATGCAGAAAAAAGGTGATGGTTCTCAAGTTAAAGAATCCACAGACAGTAGCACAACTTTAGA
+Matches=72, Start=916, Direction=0, Identical=72
@@@DDDEFHHHBHHIIJFGIIIJJJIGGHIIIJJFGIJJGIGBHGG@GEF@GHGIIGIIIIIGGDG=@DHCEECC?@@CF<;@A@;>@CDDCBBDDDD@:
@HWI-ST766:112:C0EYVACXX:2:1201:11587:72513 2:N:0:ACAGTG
TATGTTAGCAACTAGAAACTTTTCTAGTCGAAGTATTATGCAGAAAAAAGGTGATGGTTCTCAAGTTAAAGAATCCACAGACAGTAGCACAACTTTAGAG
+Matches=71, Start=917, Direction=0, Identical=71
:CCDDDDCCDEDEEDDCCDFFDFFHHHJGGGIIGGGJJJIGIFIGIJIHHIIGIIIHGBFEGJIJJGJJJIIIIJHHJJJJIJIIJJHHHDFFFFFF@C@
@HWI-ST766:112:C0EYVACXX:2:2104:15477:152098 2:N:0:ACAGTG
ATGTTAGCAACTAGAAACTTTTCTAGTCGAAGTATTATGCAGAAAAAAGGTGATGGTTCTCAAGTTAAAGAATCCACAGACAGTAGCACAACTTTAGAGG
+Matches=70, Start=918, Direction=0, Identical=70
@CCFFFFFHHGGHJJIIGIJIJIJJJFHIHJGEHEIHJJJGHIJIIIJJIFDHIIJFHGIIGIJGIJJJJJHHHHHFFFFFCEEEDDDDDB?CCDDDDD?
@HWI-ST766:112:C0EYVACXX:2:1208:8904:80913 2:N:0:ACAGTG
TGTTAGCAACTAGAAACTTTTCTAGTCGAAGTATTATGCAGAAAAAAGGTGATGGTTCTCAAGTTAAAGAATCCACAGACAGTAGCACAACTTTAGAGGA
+Matches=69, Start=919, Direction=0, Identical=69
@C@FFFFFHHHHHJIJJJJIJJIJJHIGIIIFHGIGJJJGIGIJJJJJJ??FHHEFGHIJIIIHGIGGGJFEHAEHFFEBBECEEEDDC=@AC@CC:>A9
@HWI-ST766:112:C0EYVACXX:2:1103:7521:56991 1:N:0:ACAGTG
TGTTAGCAACTAGAAACTTTTCTAGTCGAAGTATTATGCAGAAAAAAGGTGATGGTTCTCAAGTTAAAGAATCCACAGACAGTAGCACAACTTTAGAGGA
+Matches=69, Start=919, Direction=0, Identical=69
@CBFFFFFHHHGHJJJJJJJJHHIJHIJJIJEHIIJIJJJJIIIIIHIJ9DCHIJHIIIJJIIIIIIJIJHFHHHHEFFFEECDEEDDCBBCDCCDDDB?
@HWI-ST766:112:C0EYVACXX:2:1206:10734:182230 1:N:0:ACAGTG
GTTAGCAACTAGAAACTTTTCTAGTCGAAGTATTATGCAGAAAAAAGGTGATGGTTCTCAAGTTAAAGAATCCACAGACAGTAGCACAACTTTAGAGGAT
+Matches=68, Start=920, Direction=0, Identical=68
9DECADDDCCCDEECEEEEE@FFHFHGHEIGIHGHCFEIIJJJIJHHJIJIIJJIEIIIJIIIGJJJJIHFIHEIJJJIJIJIJJIJHFHHHFFFFFCCB
@HWI-ST766:112:C0EYVACXX:2:1207:16716:24109 1:N:0:ACAGTG
TTAGCAACTAGAAACTTTTCTAGTCGAAGTATTATGCAGAAAAAAGGTGATGGTTCTCAAGTTAAAGAATCCACAGACAGTAGCACAACTTTAGAGGATG
+Matches=67, Start=921, Direction=0, Identical=67
:CCCDDDCDDDDDECCCCEFBDECHCHHEEGCIGEGAIIJJJJJIHJJJJIIJJJJHIIJJJJJIJJJJHIHFIJHHIIIIIIJHJIHHHHHFFFFFCCC
@HWI-ST766:112:C0EYVACXX:2:2105:1339:162828 1:N:0:ACAGTG
AGCAACTAGAAACTTTTCTAGTCGAAGTATTATGCAGAAAAAAGGTGATGGTTCTCAAGTTAAAGAATCCACAGACAGTAGCACAACTTTAGAGGATGAA
+Matches=65, Start=923, Direction=0, Identical=65
@>@CDCDCC@>5?CC@>EBD?EHEHHAGGDAJIGH@JJIIHIGHEGHGEHGF=G9BIIIHFAICEGHCHHCAECFGIJIIIHEIGFIHHGHHFDFFFCCC
@HWI-ST766:112:C0EYVACXX:2:1206:13840:51199 1:N:0:ACAGTG
GCAACTAGAAACTTTTCTAGTCGAAGTATTATGCAGAAAAAAGGTGATGGTTCTCAAGTTAAAGAATCCACAGACAGTAGCACAACTTTAGAGGATGAAG
+Matches=64, Start=924, Direction=0, Identical=64
3AAA;EDEEDDDCDEDEBBEDHEC=HHEDHC;@EC>IIIGIHIIIHHGIHGHIIIIIHGIIIIIHHHIGFIGGEEGF<EIIHIHFHGHDHGHDFFDF@CC
@HWI-ST766:112:C0EYVACXX:2:1107:9183:88099 1:N:0:ACAGTG
CAACTAGAAACTTTTCTAGTCGAAGTATTATGCAGAAAAAAGGTGATGGTTCTCAAGTTAAAGAATCCACAGACAGTAGCACAACTTTAGAGGATGAAGA
+Matches=63, Start=925, Direction=0, Identical=63
CCCFFFFFHHHHHJJJJJJJIJIJJHIIJJJJJJJJJJJJJJJ?GHJJJEHJJJJJJJJJJJJJJJJIIJHHHHFFEFFFFEEEDDDDDDDDDDCCDDD@
@HWI-ST766:112:C0EYVACXX:2:1205:18702:97346 2:N:0:ACAGTG
CAACTAGAAACTTTTCTAGTCGAAGTATTATGCAGAAAAAAGGTGATGGTTCTCAAGTTAAAGAATCCACAGACAGTAGCACAACTTTAGAGGATGAAGA
+Matches=63, Start=925, Direction=0, Identical=63
CCCFFFFFHHHHHJJJJJJJJJIJIFHIJJJJJIJJIJJJJJJ?FFFHIHFGIJIIIIIJJJJJIJJGJJHGHHFFCFFFFEEEDDDDCDCCBBDDDCD>
@HWI-ST766:112:C0EYVACXX:2:1307:13918:67582 1:N:0:ACAGTG
AACTAGAAACTTTTCTAGTCGAAGTATTATGCAGAAAAAAGGTGATGGTTCTCAAGTTAAAGAATCCACAGACAGTAGCACAACTTTAGAGGATGAAGAC
+Matches=62, Start=926, Direction=0, Identical=62
CCCFFFFFHHHHHJJJIJIIJIIJFGIIJJJJJJJJJJJJJJBGHIJJGIJJJIIJJJJJJJJIJJJJJJHHHHFFFFFFFDEDEDDDDDDDDDDDDDD>
@HWI-ST766:112:C0EYVACXX:2:1303:20893:140824 1:N:0:ACAGTG
ACTAGAAACTTTTCTAGTCGAAGTATTATGCAGAAAAAAGGTGATGGTTCTCAAGTTAAAGAATCCACAGACAGTAGCACAACTTTAGAGGATGAAGACG
+Matches=61, Start=927, Direction=0, Identical=61
CC>:>5;@DDCDDECADBBEEAEEEGHJHGGIJJHIIIGADJIIHJIIIIEGECBGGIIIIJIJIHEHHFA9IGGHHFDHHDGEGIJHHFGHFFBFF@@@
@HWI-ST766:112:C0EYVACXX:2:1107:4884:165882 1:N:0:ACAGTG
CTAGAAACTTTTCTAGTCGAAGTATTATGCAGAAAAAAGGTGATGGTTCTCAAGTTAAAGAATCCACAGACAGTAGCACAACTTTAGAGGATGAAGACGT
+Matches=60, Start=928, Direction=0, Identical=60
@@@DFFFF>FDHHHE>CFHGIIAFH>DFHGIIJIJJJIJI:BFEICDGHJJJJJEIIJGGIJGG@CGGHDHFHHCDBDBEEBCE>CACC5?>ACCCDD6<
@HWI-ST766:112:C0EYVACXX:2:2102:6124:56166 2:N:0:ACAGTG
TAGAAACTTTTCTAGTCGAAGTATTATGCAGAAAAAAGGTGATGGTTCTCAAGTTAAAGAATCCACAGACAGTAGCACAACTTTAGAGGATGAAGACGTT
+Matches=59, Start=929, Direction=0, Identical=59
@DEDCCDDDDDC>?CBFFFFFHFHHGHHJJJJJIJJIJJJJJJJIJJJJIIJJJIJIGIJIIJIHJJHHIJJJIJJJJJJJJJJJJJHHHGHFFFFFCCC
@HWI-ST766:112:C0EYVACXX:2:2105:5205:155543 1:N:0:ACAGTG
AGAAACTTTTCTAGTCGAAGTATTATGCAGAAAAAAGGTGATGGTTCTCAAGTTAAAGAATCCACAGACAGTAGCACAACTTTAGAGGATGAAGACGTTA
+Matches=58, Start=930, Direction=0, Identical=58
CCCFFFFFHHHGHJGIJJJJGDHHGJHEFGHIIJJJII:BGHEHGIIFIJIDHIIIIIIFHIAH@EEGICEAHFFD@@6ACCDEECC?ACCDCCC:;?BC
@HWI-ST766:112:C0EYVACXX:2:1108:1865:100024 2:N:0:ACAGTG
AACTTTTCTAGTCGAAGTATTATGCAGAAAAAAGGTGATGGTTCTCAAGTTAAAGAATCCACAGACAGTAGCACAACTTTAGAGGATGAAGACGTTAAAG
+Matches=55, Start=933, Direction=0, Identical=55
::CCDDDDBB??DDEEFFFFFFFHEHHHJJJJJJIJIJIJJJJJJJIJHEJJJJJIIGIGGJIJJJJIGJIHEIFJJIJJIGJIIGHHFGHHFDFFFCCB
@HWI-ST766:112:C0EYVACXX:2:1202:12155:57487 2:N:0:ACAGTG
AACTTTTCTAGTCGAAGTATTATGCAGAAAAAAGGTGATGGTTCTCAAGTTAAAGAATCCACAGACAGTAGCACAACTTTAGAGGATGAAGACGTTAAAG
+Matches=55, Start=933, Direction=0, Identical=55
CCCFFFFFHHHHHJJJJCHIJIJJJJJJJJJJJJJBGHIJJGIJJJJJJIFHIJJJJJJIJJJJIJIJHHHHHHHFFFFEEEEEEDDDDDDDDDBBCDD@
@HWI-ST766:112:C0EYVACXX:2:1301:13525:45163 1:N:0:ACAGTG
ACTTTTCTAGTCGAAGTATTATGCAGAAAAAAGGTGATGGTTCTCAAGTTAAAGAATCCACAGACAGTAGCACAACTTTAGAGGATGAAGACGTTAAAGC
+Matches=54, Start=934, Direction=0, Identical=54
DDDDDDDD@DBDEEEEFFFFFFFHHHHJJJJJJJJJJJJJIJJJIJJJJHJJJJJIGJIIJJJJJJJJJJIGJJJJJJJJJJJJJJJHHHHHFFFFFCCC
@HWI-ST766:112:C0EYVACXX:2:1302:7162:89023 1:N:0:ACAGTG
TTCTAGTCGAAGTATTATGCAGAAAAAAGGTGATGGTTCTCAAGTTAAAGAATCCACAGACAGTAGCACAACTTTAGAGGATGAAGACGTTAAAGCTAGG
+Matches=95, Start=938, Direction=0, Identical=95
ACA@??;BCACACCEADFFFFDEGHIGGGIIGJIGIHEIHIIGIHHJIGIIHFHEFIHGHIJHGIJJGHGIJJJJJIJJJJJJJJJHHHHHHFFFFFCCC
@HWI-ST766:112:C0EYVACXX:2:2103:6864:18077 2:N:0:ACAGTG
CTAGTCGAAGTATTATGCAGAAAAAAGGTGATGGTTCTCAAGTTAAAGAATCCACAGACAGTAGCACAACTTTAGAGGATGAAGACGTTAAAGCTAGG
+Matches=48, Start=940, Direction=0, Identical=48
3B@B?B@CECCCCEEDDEFFFJJIJIJJJJJJJJIHJIIJJJJIJIHIIIFIHFIIIEJJJHIIJJIHHIJJIIJJJJJJJJJJIHHHHHFFFFFCCC
@HWI-ST766:112:C0EYVACXX:2:2208:12978:26049 2:N:0:ACAGTG
AGTCGAAGTATTATGCAGAAAAAAGGTGATGGTTCTCAAGTTAAAGAATCCACAGACAGTAGCACAACTTTAGAGGATGAAGACGTTAAAGCTAGGAAAC
+Matches=91, Start=942, Direction=0, Identical=91
@C@FFFFFFHHHHJJJIJJJJJJJJJHGIJAGGIIJJJJJJJJJJJJIJJIJIIJIIJJIJJJJJJJJHHHHHHFFFFEEEEEEDDDDDDDDDDDDCDD>
@HWI-ST766:112:C0EYVACXX:2:1107:12940:53035 1:N:0:ACAGTG
TCGAAGTATTATGCAGAAAAAAGGTGATGGTTCTCAAGTTAAAGAATCCACAGACAGTAGCACAACTTTAGAGGATGAAGACGTTAAAGCTAGG
+Matches=89, Start=944, Direction=0, Identical=89
2DDCDEEECEEFFFFFFIHJIHGJJIGIIGJIHIJIHIGIIJJGIIFHEDIJJIIGHGGIHFJIIJIJJIIIIHGGJIHGGGGHHGFFFFF@@C
@HWI-ST766:112:C0EYVACXX:2:2101:10802:7453 1:N:0:ACAGTG
CGAAGTATTATGCAGAAAAAAGGTGATGGTTCTCAAGTTAAAGAATCCACAGACAGTAGCACAACTTTAGAGGATGAAGACGTTAAAGCTAGGAAACAAG
+Matches=88, Start=945, Direction=0, Identical=88
@C@FFADDHHHGGJIIJJJJJJJCFHIIIHIJJJJGIGHJJJJIJGJJJIJIJJIJ@GIIJJIIIJJJJIHFFGH@DFFFC@CADDDDDDCCBCDDDDB9
@HWI-ST766:112:C0EYVACXX:2:1307:16896:37866 1:N:0:ACAGTG
CGAAGTATTATGCAGAAAAAAGGTGATGGTTCTCAAGTTAAAGAATCCACAGACAGTAGCACAACTTTAGAGGATGAAGACGTTAAAGCTAGGAAACAAG
+Matches=88, Start=945, Direction=0, Identical=88
CCCFFDEFHHGHHIJJJJJJJJJCGIJIIHIJJJJJJJJJJJIJJJJJJJJJJJJJFGIIIIJJJJJIIIGHEHHBEDFFCDDDDDDDDDDDDDDDCDD?
@HWI-ST766:112:C0EYVACXX:2:2106:2345:136851 2:N:0:ACAGTG
CGAAGTATTATGCAGAAAAAAGGTGATGGTTCTCAAGTTAAAGAATCCACAGACAGTAGCACAACTTTAGAGGATGAAGACGTTAAAGCTAGGAAACAAG
+Matches=88, Start=945, Direction=0, Identical=88
DDDDDEDDDDEEEDDDFHHGHHIJJJJIHEHIIGJJJJJJIJIGJIIHGHIIGJJJIJIIGIIGJJJIIJIJJJIIJIGEJJIJJJJHHHHHFEFDFCCC
@HWI-ST766:112:C0EYVACXX:2:2105:10671:67660 2:N:0:ACAGTG
CGAAGTATTATGCAGAAAAAAGGTGATGGTTCTCAAGTTAAAGAATCCACAGACAGTAGCACAACTTTAGAGGATGAAGACGTTAAAGCTAGGAAACAAG
+Matches=88, Start=945, Direction=0, Identical=88
?ACDCCCCDDEDDDEDFHHHCHJJIJJJIIIIGIJJJJJJJJJIGGIIHFIJIIIHIJIFJJHFJJJJJIJJIJJJJJJJJJJJJJJHHHHHFDDDFCCC
@HWI-ST766:112:C0EYVACXX:2:2305:17762:52664 1:N:0:ACAGTG
GTATTATGCAGAAAAAAGGTGATGGTTCTCAAGTTAAAGAATCCACAGACAGTAGCACAACTTTAGAGGATGAAGACGTTAAAGCTAGGAAACAAGAAAT
+Matches=100, Start=949, Direction=0, Identical=100
:EDDDDDDCDEDEDFFHCECHIHDCDEDAJGIIHEIJIHHIEFIHEJIIHJIJIIEJIHHIIJJIHIGBJIEIHHFIIIJIJJJJJIGHGHHFFFFFCB@
@HWI-ST766:112:C0EYVACXX:2:1201:4310:143687 1:N:0:ACAGTG
TATTATGCAGAAAAAAGGTGATGGTTCTCAAGTTAAAGAATCCACAGACAGTAGCACAACTTTAGAGGATGAAGACGTTAAAGCTAGGAAACAAGAAATT
+Matches=83, Start=950, Direction=0, Identical=83
@CCFFFFFGHHHHJJIHICGHIJJIHGIJJJIIHIJJJJJJJJJIJIFIJJIIJIJJIEHIJJGIHHIGEEHEH@BDFDEDDECCCCDCACDD<<CCCCC
@HWI-ST766:112:C0EYVACXX:2:2106:15444:50990 1:N:0:ACAGTG
TATGCAGAAAAAAGGTGATGGTTCTCAAGTTAAAGAATCCACAGACAGTAGCACAACTTTAGAGGATGAAGACGTTAAAGCTAGGAAACAAGAAATTGTT
+Matches=80, Start=953, Direction=0, Identical=80
CCACDCCDEEFFDD@EFHEEHIHCHGIHCGIIHGIIHFIIIIIIHIIIIEIGIIIIIHGIIIIIGGGIIIIIIGIIIHDGIHEGIIIHHHGHFFFDB@@@
@HWI-ST766:112:C0EYVACXX:2:1302:11046:58836 2:N:0:ACAGTG
ATGCAGAAAAAAGGTGATGGTTCTCAAGTTAAAGAATCCACAGACAGTAGCACAACTTTAGAGGATGAAGACGTTAAAGCTAGGAAACAAGAAATTGTTA
+Matches=79, Start=954, Direction=0, Identical=79
CCCFFFFFHHHHHJEHIJJJJJJJJJJJJJJIJJJJJJJJJJJJJJJIIJHIJJJJJJJJJIJJJJJJHHHHFFFFDEDEDEDDDDDDDDDD?CDDDDDA
@HWI-ST766:112:C0EYVACXX:2:1206:16354:74656 2:N:0:ACAGTG
GCAGAAAAAAGGTGATGGTTCTCAAGTTAAAGAATCCACAGACAGTAGCACAACTTTAGAGGATGAAGACGTTAAAGCTAGGAAACAAGAAATTGTTAAA
+Matches=77, Start=956, Direction=0, Identical=77
CCCABEEEEEFFCBBBHHHCHECIJJJIJIJJJJIJJJJJJJJJIJIHIJIJHJJJJJJIJJIJJJJIHJJJJJJJJJJJIJJJJJJHHHHHFFFFFCCC
@HWI-ST766:112:C0EYVACXX:2:1103:17187:76177 2:N:0:ACAGTG
CAGAAAAAAGGTGATGGTTCTCAAGTTAAAGAATCCACAGACAGTAGCACAACTTTAGAGGATGAAGACGTTAAAGCTAGGAAACAAGAAATTGTTAAAA
+Matches=76, Start=957, Direction=0, Identical=76
BCCFFFFFGHHCFHIIJIJJJJJJJJJJIIJJJJJJJIIJJJJJGIJJJJHEIIJJJIIJJJIIGIJJGHHFFFFFEEDEEEDDDDDDDDDDCDCCDED<
@HWI-ST766:112:C0EYVACXX:2:1208:4109:184480 2:N:0:ACAGTG
AGAAAAAAGGTGATGGTTCTCAAGTTAAAGAATCCACAGACAGTAGCACAACTTTAGAGGATGAAGACGTTAAAGCTAGGAAACAAGAAATTGTTAAAAT
+Matches=75, Start=958, Direction=0, Identical=75
CDDDEEEEEFFFFFHHHEHDIJJJJIJJJJJIHJJJJJJJJJJIIJHGHEGJIGJJJJJJJIIJJJJJJJJJJJJJJJJJJJHIJJJHHHHHFFFFFCCC
@HWI-ST766:112:C0EYVACXX:2:1101:7746:113561 2:N:0:ACAGTG
AAAAAGGTGATGGTTCTCAAGTTAAAGAATCCACAGACAGTAGCACAACTTTAGAGGATGAAGACGTTAAAGCTAGGAAACAAGAAATTGTTAAAATTAC
+Matches=72, Start=961, Direction=0, Identical=72
CDCECDECEFBEBCAE>HHJJIHIIIHFDCFGGHCJJJHFGFDGHGGFDFCHGGEGIEFGIGG?JHEGJJIGIJJHGDDAJIIGGIHDHFFHBFFFF@@@
@HWI-ST766:112:C0EYVACXX:2:1206:14352:180097 2:N:0:ACAGTG
AAAAAGGTGATGGTTCTCAAGTTAAAGAATCCACAGACAGTAGCACAACTTTAGAGGATGAAGACGTTAAAGCTAGGAAACAAGAAATTGTTAAAATTAC
+Matches=72, Start=961, Direction=0, Identical=72
BCCFFFFBFHHHHHIIJJJJJJJJJJJJJJJJJJJJIJJJIIIIJJJJJJIIJJJJIIIJIIJIJIJJJJJHHHHHFFFFFEDEEEDDDCDCCDCDEDD:
@HWI-ST766:112:C0EYVACXX:2:2302:14274:192686 1:N:0:ACAGTG
AAAAGGTGATGGTTCTCAAGTTAAAGAATCCACAGACAGTAGCACAACTTTAGAGGATGAAGACGTTAAAGCTAGGAAACAAGAAATTGTTAAAATTACT
+Matches=71, Start=962, Direction=0, Identical=71
CDDEEEEEFFFEEEHHHHHJIIIHCJIJIJJIJJJIJJIJJIIHIIIJJJJJJJJJJJJJJJIJJJJJJJJJJJJJJIIIJJJJJJJHHHHHFFFFFBCC
@HWI-ST766:112:C0EYVACXX:2:1104:15507:107974 1:N:0:ACAGTG
AAAAGGTGATGGTTCTCAAGTTAAAGAATCCACAGACAGTAGCACAACTTTAGAGGATGAAGACGTTAAAGCTAGGAAACAAGAAATTGTTAAAATTACT
+Matches=71, Start=962, Direction=0, Identical=71
=BBDDFADHHHGFHIIJJJJJJJJJJJJJJJJJIFJIJDGGGGJGHIJJJJIJIIIJIIGGGHGHJDIIJJIHHHGGEFCDDCECCEDCCCCEDCD>@C@
@HWI-ST766:112:C0EYVACXX:2:1101:10685:49298 1:N:0:ACAGTG
GGTGATGGTTCTCAAGTTAAAGAATCCACAGACAGTAGCACAACTTTAGAGGATGAAGACGTTAAAGCTAGGAAACAAGAAATTGTTAAAATTACTGAAC
+Matches=67, Start=966, Direction=0, Identical=67
BC@DFFFFFHHHHJJJJIJJJJJJJJJJJJJJJJJHIJJJJIJJJJJJJJJJJJJJJJJIJJJJJIJJIIJJHHHHHFFFFFEEEEEEEDDECDDDDDDD
@HWI-ST766:112:C0EYVACXX:2:1107:16070:193967 1:N:0:ACAGTG
TGATGGTTCTCAAGTTAAAGAATCCACAGACAGTAGCACAACTTTAGAGGATGAAGACGTTAAAGCTAGGAAACAAGAAATTGTTAAAATTACTGAACAG
+Matches=65, Start=968, Direction=0, Identical=65
;DDEDEDEFFFHHGFHHGJJGIGHFHJIIHJJIJIIIIJJIJJJJJJJJJJJJIJJHJJJJJJJJJJJJJJJJJJJJJJJJJJJJJIHHHHHFFFFFCCC
@HWI-ST766:112:C0EYVACXX:2:1207:1501:110015 1:N:0:ACAGTG
ATGGTTCTCAAGTTAAAGAATCCACAGACAGTAGCACAACTTTAGAGGATGAAGACGTTAAAGCTAGGAAACAAGAAATTGTTAAAATTACTGAACAGTT
+Matches=63, Start=970, Direction=0, Identical=63
BCCFBDFDHHGGHIIJJJJIIJJJJJJIIIIHGHIJJJIJIJJIJIJJIJJIGGHHHHFIJGHIJICGHIJIHHGCEDFFFFEEEEEEEDDDCDDDCCC;
@HWI-ST766:112:C0EYVACXX:2:1302:11046:58836 1:N:0:ACAGTG
TGGTTCTCAAGTTAAAGAATCCACAGACAGTAGCACAACTTTAGAGGATGAAGACGTTAAAGCTAGGAAACAAGAAATTGTTAAAATTACTGAACAGTTG
+Matches=62, Start=971, Direction=0, Identical=62
?DEEDDFFFFFFHHHHGHIGJIIHFIHJIIJJJIIJIIIJIJJJJJJJJJJJIIJJJJJJJJJJJJJJJHJJJIIGJJJJJJJJJJJHHHHHFFFFFCCC
@HWI-ST766:112:C0EYVACXX:2:1103:20476:62246 2:N:0:ACAGTG
TGGTTCTCAAGTTAAAGAATCCACAGACAGTAGCACAACTTTAGAGGATGAAGACGTTAAAGCTAGGAAACAAGAAATTGTTAAAATTACTGAACAGTTG
+Matches=62, Start=971, Direction=0, Identical=62
9AC@A;;DFFDDAA?<GHGCIIGIGDHJJIJIHHFF@EGGHJIG@IJIHHIHEHGJIIJJJJIIIJGEHFJJJJJJJJJJJJIIIIJHDHHHFDFFFC@C
@HWI-ST766:112:C0EYVACXX:2:1201:19562:156007 2:N:0:ACAGTG
GTTCTCAAGTTAAAGAATCCACAGACAGTAGCACAACTTTAGAGGATGAAGACGTTAAAGCTAGGAAACAAGAAATTGTTAAAATTACTGAACAGTTGAT
+Matches=60, Start=973, Direction=0, Identical=60
A@A>ADFFEFFFGHHHHGIHHHGIIJJIIJJIIJIHJIJJJJJJJJIIHHIHJIGJJJJJJJIJJJJHJJJJJJJJJJJJJJJJJIHHHHHHFFFFFCCC
@HWI-ST766:112:C0EYVACXX:2:2304:3183:115800 2:N:0:ACAGTG
TTCTCAAGTTAAAGAATCCACAGACAGTAGCACAACTTTAGAGGATGAAGACGTTAAAGCTAGGAAACAAGAAATTGTTAAAATTACTGAACAGTTGATT
+Matches=59, Start=974, Direction=0, Identical=59
C@CFFFFFHHHHHIJIIIGHIJJJJJIBHG@FHJGIIIIHIJJIJJIJIIIIIIIJJGIJIJJGGHIGGGEEEAEEFFFFCDDCCECCCDD;>=C>>AC<
@HWI-ST766:112:C0EYVACXX:2:1308:15664:79889 2:N:0:ACAGTG
TCTCAAGTTAAAGAATCCACAGACAGTAGCACAACTTTAGAGGATGAAGACGTTAAAGCTAGGAAACAAGAAATTGTTAAAATTACTGAACAGTTGATTG
+Matches=58, Start=975, Direction=0, Identical=58
CCCFFFFFGHHGHJJJJJJJJJJJJJHHIJJIJIJJJJIIGIJGIJIIJJGHIJIJIIJJJIIIIIJJJJGHGHFHFFFFFFFEEEEDECDDDDCDDDD<
@HWI-ST766:112:C0EYVACXX:2:1104:10357:118434 2:N:0:ACAGTG
TCTCAAGTTAAAGAATCCACAGACAGTAGCACAACTTTAGAGGATGAAGACGTTAAAGCTAGGAAACAAGAAATTGTTAAAATTACTGAACAGTTGATTG
+Matches=58, Start=975, Direction=0, Identical=58
CA@@EEDFFFFFDHC?EEEJIIHJJJJJJHGCGGIGGIJJJJIJIJJJIIJJJJJJJIJJIJIJIHIJGJJJIJJJJJJJJJIGIJJHHHGHFFFFFCCC
@HWI-ST766:112:C0EYVACXX:2:1101:10685:49298 2:N:0:ACAGTG
TCAAGTTAAAGAATCCACAGACAGTAGCACAACTTTAGAGGATGAAGACGTTAAAGCTAGGAAACAAGAAATTGTTAAAATTACTGAACAGTTGATTGAT
+Matches=56, Start=977, Direction=0, Identical=56
@DEEEEFFFFFFFFHGHHJJIJJJJIJJJJJIJJJJJJJJJJJJJJJIIHJJJJJJJJJJJJJHJJJJJJJJJJJJJJJJJIIJJJJHHHHHFFFFFCCC
@HWI-ST766:112:C0EYVACXX:2:2207:10332:50000 2:N:0:ACAGTG
CAAGTTAAAGAATCCACAGACAGTAGCACAACTTTAGAGGATGAAGACGTTAAAGCTAGGAAACAAGAAATTGTTAAAATTACTGAACAGTTGATTGATG
+Matches=55, Start=978, Direction=0, Identical=55
CCCFFFFFHHHHHJJJIJJJJJJHJJJJJJJJJJJIJJJIGIJIJJJJJHFHJJJJJJJJJJIJJJJJJHHHHHHHFFFFFFEEEEEEEDCDDCDDDDEA
@HWI-ST766:112:C0EYVACXX:2:2102:1503:171864 2:N:0:ACAGTG
CAAGTTAAAGAATCCACAGACAGTAGCACAACTTTAGAGGATGAAGACGTTAAAGCTAGGAAACAAGAAATTGTTAAAATTACTGAACAGTTGATTGATG
+Matches=55, Start=978, Direction=0, Identical=55
CEEECEFFFFFFEHHHHHJIJJJIJIHHIGIJIHIJJIJJJJJJIIIJIHJJJJJJJIJJJIHJJJIJJJJJJJJJJJJIJFJIJJJHGHHHFFFFFCCC
@HWI-ST766:112:C0EYVACXX:2:2106:4556:72694 2:N:0:ACAGTG
CAAGTTAAAGAATCCACAGACAGTAGCACAACTTTAGAGGATGAAGACGTTAAAGCTAGGAAACAAGAAATTGTTAAAATTACTGAACAGTTGATTGATG
+Matches=55, Start=978, Direction=0, Identical=55
CEEEEEFFFFFFHHHHHHIHJJJJJJJIJIGJJIJJJJJJJJJJJJIIIHJJJJJJJJJJJJHJJJJJJJJJJJIJJJJJJJJJJJJHHHHHFFFFFCCC
@HWI-ST766:112:C0EYVACXX:2:2104:15477:152098 1:N:0:ACAGTG
TTAAAGAATCCACAGACAGTAGCACAACTTTAGAGGATGAAGACGTTAAAGCTAGGAAACAAGAAATTGTTAAAATTACTGAACAGTTGATTGATGCCAT
+Matches=51, Start=982, Direction=0, Identical=51
AEEEEEEFEFDCFHGHEHEGIGGGEGHGC;FJJIJJHGGGHGEIHHEJJJJIJJIIHIJJIIGIHEJJJJIJJIHEIHJGHIHIJIIFHHHHFFFFFCC@
@HWI-ST766:112:C0EYVACXX:2:1104:8277:70560 1:N:0:ACAGTG
AGAATCCACAGACAGTAGCACAACTTTAGAGGATGAAGACGTTAAAGCTAGGAAACAAGAAATTGTTAAAATTACTGAACAGTTGATTGATGCCATTAAT
+Matches=92, Start=986, Direction=0, Identical=92
@@@FFFFFGHHFHGIHHGGCGHHGB<HHHHEEGDBGHEGIJGIGIEGHGIIIJIJJJJJIJ@GHIGGIIJHHCEEA@DDFFD;ACAEAEC:ACCCDDAD#
@HWI-ST766:112:C0EYVACXX:2:1304:4340:198132 1:N:0:ACAGTG
GAATCCACAGACAGTAGCACAACTTTAGAGGATGAAGACGTTAAAGCTAGGAAACAAGAAATTGTTAAAATTACTGAACAGTTGATTGATGCCATTAATA
+Matches=91, Start=987, Direction=0, Identical=91
CCCFFDFDHHGHFIFHIJIIJIHIGIHHEFGFHJJJIIJJGEGHGGJIEHJFFIIIFIIIJJIIIGGJIIGHEAEHDFFFFED@>CA>@DDDCCCACCA@
@HWI-ST766:112:C0EYVACXX:2:1304:2226:37951 1:N:0:ACAGTG
CCACAGACAGTAGCACAACTTTAGAGGATGAAGACGTTAAAGCTAGGAAACAAGAAATTGTTAAAATTACTGAACAGTTGATTGATGCCATTAATACTGG
+Matches=87, Start=991, Direction=0, Identical=87
CCCFFFFFHHHHHJJJJJJJJJIJIIIJJJIIIIIJHIJIJJJJJJJIJJJJJJJJJJJJJJJJIJJJJJJFHGHEHFFFFFFEEEEEDEDDDDDDCDEC
@HWI-ST766:112:C0EYVACXX:2:1104:15507:107974 2:N:0:ACAGTG
CCACAGACAGTAGCACAACTTTAGAGGATGAAGACGTTAAAGCTAGGAAACAAGAAATTGTTAAAATTACTGAACAGTTGATTGATGCCATTAATACTGG
+Matches=87, Start=991, Direction=0, Identical=87
CCCEEEFFFFFFHHHHHHJJJJJJJJJJJJJJJJJJJIJIIJJJJJJJJJJJJJJJJIJJJJJJJJJIIJJJJIJJJJJJJJJJJJJHHHHHFFEDFCCC
@HWI-ST766:112:C0EYVACXX:2:2106:16700:92114 1:N:0:ACAGTG
CACAGACAGTAGCACAACTTTAGAGGATGAAGACGTTAAAGCTAGGAAACAAGAAATTGTTAAAATTACTGAACAGTTGATTGATGCCATTAATACTGGA
+Matches=86, Start=992, Direction=0, Identical=86
CCCFFFFFHHHHHIIJJJJJJJJJIJIIIJGIIJJGGIJJIIJJJJJJJJJJIJJGIJJIJIIJJJJJJJJEHGHEHFFFFFFFCECEEECDDEDCDEDC
@HWI-ST766:112:C0EYVACXX:2:1108:5741:135683 1:N:0:ACAGTG
AGACAGTAGCACAACTTTAGAGGATGAAGACGTTAAAGCTAGGAAACAAGAAATTGTTAAAATTACTGAACAGTTGATTGATGCCATTAATACTGGAGAA
+Matches=83, Start=995, Direction=0, Identical=83
>EADCCCDD?@CEEHEFHIIIHGIGIIGFBIIJIJJIGGHGIJJJHJIJJJJJJJIJJJIIHHGCGIJIHGGJIIHJIJJIJIIIJJHHHHDFFFDF@@@
@HWI-ST766:112:C0EYVACXX:2:1303:6921:12522 2:N:0:ACAGTG
AGACAGTAGCACAACTTTAGAGGATGAAGACGTTAAAGCTAGGAAACAAGAAATTGTTAAAATTACTGAACAGTTGATTGATGCCATTAATACTGGAGAT
+Matches=83, Start=995, Direction=0, Identical=83
CCCFFDFFHDHHHJJJJJGGGGHACFFHHIGIFGHGHGE@FHGIJIGIJJHIIIIGGHIJIJJIGJIFHIHIHEFEHEHCCEFFDEDECCAEDDEDDB>?
@HWI-ST766:112:C0EYVACXX:2:1302:19369:175269 1:N:0:ACAGTG
AGACAGTAGCACAACTTTAGAGGATGAAGACGTTAAAGCTAGGAAACAAGAAATTGTTAAAATTACTGAACAGTTGATTGATGCCATTAATACTGGAGAT
+Matches=83, Start=995, Direction=0, Identical=83
AEEDEE@FFFFFHEEFHHJJJJJHGJIIFBGIGJJJJJIJJJJJJJJJJJJJJIHJJIJJJJJJIJJJJIJJJJJJJJJJJIJJJJJHHHHHFFFFFCCC
@HWI-ST766:112:C0EYVACXX:2:1203:9772:132974 1:N:0:ACAGTG
CAGTAGCACAACTTTAGAGGATGAAGACGTTAAAGCTAGGAAACAAGAAATTGTTAAAATTACTGAACAGTTGATTGATGCCATTAATACTGGAGATTAT
+Matches=80, Start=998, Direction=0, Identical=80
CDEEEEFFFFFFECHHHHIJIGIHFHCIJJJJJGFIJJJJIGIJJJJJIIIJHIHIJIJJIFC9HCIJJJJJJJJIJJJJIJJJJJJGHHHHFFFFFCCC
@HWI-ST766:112:C0EYVACXX:2:2103:17086:45448 1:N:0:ACAGTG
CAGTAGCACAACTTTAGAGGATGAAGACGTTAAAGCTAGGAAACAAGAAATTGTTAAAATTACTGAACAGTTGATTGATGCCATTAATACTGGAGATTAT
+Matches=80, Start=998, Direction=0, Identical=80
:ECCCCFFFFFFHHHHECGIGGGACIHIJJJJJJJJIJJJJIHIGIHIIIIIJJJJJIJJIIJJJJJJJJJJJJJJJIJJJJJJJJJHFHHHFFFFFCCC
@HWI-ST766:112:C0EYVACXX:2:2304:17342:78691 1:N:0:ACAGTG
AGTAGCACAACTTTAGAGGATGAAGACGTTAAAGCTAGGAAACAAGAAATTGTTAAAATTACTGAACAGTTGATTGATGCCATTAATACTGGAGATTATG
+Matches=79, Start=999, Direction=0, Identical=79
CCBFFFFFHHHHHJJJJJJJJJJJJJJJJJJJJJJJJJJIJJJJJJJJJJJJJJJJJJJJJJJIJJJJJIIJJHHHEHHFF>DEFEEEDEEEDDCDDDDC
@HWI-ST766:112:C0EYVACXX:2:1202:9479:85682 1:N:0:ACAGTG
GTAGCACAACTTTAGAGGATGAAGACGTTAAAGCTAGGAAACAAGAAATTGTTAAAATTACTGAACAGTTGATTGATGCCATTAATACTGGAGATTATGA
+Matches=78, Start=1000, Direction=0, Identical=78
AECCCDFFFDBFHHHGGJIIJJHFEGHHGIGIJJJJIJIHEJJJJIHJIGIHIJGIIGGDGFIJIJJJIHEGIJJGIJJJJJJJIIGHHHFHFFFFFCCC
@HWI-ST766:112:C0EYVACXX:2:1106:14305:141248 2:N:0:ACAGTG
TAGCACAACTTTAGAGGATGAAGACGTTAAAGCTAGGAAACAAGAAATTGTTAAAATTACTGAACAGTTGATTGATGCCATTAATACTGGAGATTATGAA
+Matches=77, Start=1001, Direction=0, Identical=77
3CEDEFD@FFEHHHHCHJIJJIIHIJJJJJIJJJIJJJJJJIJJJIIIGGJJJJJIHIIJJJGHJJJJHIIJJJJJJJIIHIJIGCJHHGHHFFFFFCCC
@HWI-ST766:112:C0EYVACXX:2:1205:3973:153945 2:N:0:ACAGTG
GCACAACTTTAGAGGATGAAGACGTTAAAGCTAGGAAACAAGAAATTGTTAAAATTACTGAACAGTTGATTGATGCCATTAATACTGGAGATTATGAAAC
+Matches=75, Start=1003, Direction=0, Identical=75
:DEEEFECDFFHHHFEHJJIIHCIHEIJIJJIHECJIGIHIJJIIJIGIIJIIIGHGGHGJIJJJJJJIJHEHGFJIHDCHJEDHGGHFDFDDDB?DB=@
@HWI-ST766:112:C0EYVACXX:2:2306:8012:69599 2:N:0:ACAGTG
CACAACTTTAGAGGATGAAGACGTTAAAGCTAGGAAACAAGAAATTGTTAAAATTACTGAACAGTTGATTGATGCCATTAATACTGGAGATTATGAAACA
+Matches=74, Start=1004, Direction=0, Identical=74
@CCFFFFFHGHHHJBHIEGGGIIIIIIIIJIIIIJIJJJIJIJJGJJGHHGGIJJJJJIIIJJJIJGIIJICHJGEHHHGDFFFFFCEEEEDDDDCDDC9
@HWI-ST766:112:C0EYVACXX:2:1103:20078:134947 2:N:0:ACAGTG
CACAACTTTAGAGGATGAAGACGTTAAAGCTAGGAAACAAGAAATTGTTAAAATTACTGAACAGTTGATTGATGCCATTAATACTGGAGATTATGAAACA
+Matches=74, Start=1004, Direction=0, Identical=74
C@CFFDFFHHHGHJJJJJJJJJJIGIJIJJJJJJJJJJJJJJJIJIJJJGIIIJJJIJEEHIJJHIGIJJGIGJHGHFHHDDFFFCCCECECCCDDCCC#
@HWI-ST766:112:C0EYVACXX:2:1208:11122:142752 2:N:0:ACAGTG
CTTTAGAGGATGAAGACGTTAAAGCTAGGAAACAAGAAATTGTTAAAATTACTGAACAGTTGATTGATGCCATTAATACTGGAGATTATGAAACATATAC
+Matches=69, Start=1009, Direction=0, Identical=69
#ADEEFDECCEHEHHGIGFJGJJIGIJJJJJIIHGIGJIGJIGJJJGIFEIJIIIIJIJIJJJJJJJJJIIJJJJJIJJIJJJJJJJHHHHHFFFFFBBB
@HWI-ST766:112:C0EYVACXX:2:1103:14385:148788 2:N:0:ACAGTG
AGGATGAAGACGTTAAAGCTAGGAAACAAGAAATTGTTAAAATTACTGAACAGTTGATTGATGCCATTAATACTGGAGATTATGAAACATATACAAAATA
+Matches=63, Start=1015, Direction=0, Identical=63
CC@C@???==E?7@7>CGEF@=8@FFGIGJIFD8GJHGHGGGD?BGHB?D@@HCFHBEHF9CEEFBHFCHCJCHBJIGIGIHIJJIHDBCFAADEBD@?B
@HWI-ST766:112:C0EYVACXX:2:2106:19258:192288 2:N:0:ACAGTG
GGATGAAGACGTTAAAGCTAGGAAACAAGAAATTGTTAAAATTACTGAACAGTTGATTGATGCCATTAATACTGGAGATTATGAAACATATACAAAATAC
+Matches=62, Start=1016, Direction=0, Identical=62
>EDFFFFFGHHHHJJJJJJJJJJJHJJJJJJJJJJJIJJJJJIIIJJIJJJJJJJJJJJJJIJJJJJJJHFJJJJJJJJJJJJIIHJHHHHFFFFFF@BB
@HWI-ST766:112:C0EYVACXX:2:1103:17187:76177 1:N:0:ACAGTG
GATGAAGACGTTAAAGCTAGGAAACAAGAAATTGTTAAAATTACTGAACAGTTGATTGATGCCATTAATACTGGAGATTATGAAACATATACAAAATACT
+Matches=61, Start=1017, Direction=0, Identical=61
EEEFFFFEFHHHJJJJIIIIJIJIHJJJJJIIJIJJJIJIJIGJIJJIJJJIIJJJJJJJJJJJJJJJHHJJJJJJJJJJJJJJIJJHHHHHFFFFFBCB
@HWI-ST766:112:C0EYVACXX:2:1308:1610:183065 1:N:0:ACAGTG
ATGAAGACGTTAAAGCTAGGAAACAAGAAATTGTTAAAATTACTGAACAGTTGATTGATGCCATTAATACTGGAGATTATGAAACATATACAAAATACTG
+Matches=60, Start=1018, Direction=0, Identical=60
6CDEFECHHGHEIIGCIIIJJJHHIJJIIEIJJJJJIIFFGDIGIIIIFJJJJJJJIJJJIJJJJJIHHJJJJJJIHGIJJJIIIJJHHFHHFFFFDCCB
@HWI-ST766:112:C0EYVACXX:2:2207:14223:7951 2:N:0:ACAGTG
ATGAAGACGTTAAAGCTAGGAAACAAGAAATTGTTAAAATTACTGAACAGTTGATTGATGCCATTAATACTGGAGATTATGAAACATATACAAAATACTG
+Matches=60, Start=1018, Direction=0, Identical=60
CCCFFFFFHHHHHIGGJIJJJJJJJJJJJJJJJIIJIIHJJJJJJIJJJJJIGIJJIIJJJJJJIJIJEGGIIIJJHGHHHHFFFFFFDDEDEEBDDCC>
@HWI-ST766:112:C0EYVACXX:2:2104:9682:46342 2:N:0:ACAGTG
ATGAAGACGTTAAAGCTAGGAAACAAGAAATTGTTAAAATTACTGAACAGTTGATTGATGCCATTAATACTGGAGATTATGAAACATATACAAAATACTG
+Matches=60, Start=1018, Direction=0, Identical=60
;@?D?DADHFHHGGBEGIGGIIJIGE>EFG>?FBHGGIHEEGCHJIIBCG???FAGGHJGEC=CGIHHIGDGGGGEHHHBHEFE>CBBD@CACCBCCD@>
@HWI-ST766:112:C0EYVACXX:2:1107:8724:34810 1:N:0:ACAGTG
GAAGACGTTAAAGCTAGGAAACAAGAAATTGTTAAAATTACTGAACAGTTGATTGATGCCATTAATACTGGAGATTATGAAACATATACAAAATACTGTG
+Matches=58, Start=1020, Direction=0, Identical=58
EBDB?7CEEAE>EBIGGC;@7F>EDIIHDGIIHGIGHD??IGGF>FIGDD9CIIIHE?9?<IIGIHF@GE?E<@GFIE>EA:D>GGHFAHD>DDDDB?<?
@HWI-ST766:112:C0EYVACXX:2:2107:15605:144307 2:N:0:ACAGTG
GAAGACGTTAAAGCTAGGAAACAAGAAATTGTTAAAATTACTGAACAGTTGATTGATGCCATTAATACTGGAGATTATGAAACATATACAAA
+Matches=58, Start=1020, Direction=0, Identical=58
@<@DFFDDHFHHDGGJIGHFHEIIGIIJGEGC?DF@CDBFEGIC9BFC9BDFGFEHED@CCFHIIEHEH;FHGIIHHGEHHHF@@CF>CE@(
@HWI-ST766:112:C0EYVACXX:2:1308:8798:67069 2:N:0:ACAGTG
GAAGACGTTAAAGCTAGGAAACAAGAAATTGTTAAAATTACTGAACAGTTGATTGATGCCATTAATACTGGAGATTATGAAACATATACAAAATACTGTG
+Matches=58, Start=1020, Direction=0, Identical=58
CDFFFFHEGHHHJIJJJJJIHJJJJJJJJJJJJIJJJJIIJIJJJJJIIHJJJJJJJJJJJJJJJHFJJJJJJJJJJJJJJJJJJJIHHHHHFEDFFCCC
@HWI-ST766:112:C0EYVACXX:2:2202:2632:91859 2:N:0:ACAGTG
AAGACGTTAAAGCTAGGAAACAAGAAATTGTTAAAATTACTGAACAGTTGATTGATGCCATTAATACTGGAGATTATGAAACATATACAAAATACTGTGA
+Matches=57, Start=1021, Direction=0, Identical=57
=CB?EDEGHGHEIIJIJIIGJJJJIIJIIGGIJJIIIIIIJJIIIJJJIIJJJJIIGJHIIIIJJHIJJGJJJJIJIJJJJJJJIHHHHGHHDDFFFCCC
@HWI-ST766:112:C0EYVACXX:2:1206:14352:180097 1:N:0:ACAGTG
AGACGTTAAAGCTAGGAAACAAGAAATTGTTAAAATTACTGAACAGTTGATTGATGCCATTAATACTGGAGATTATGAAACATATACAAAATACTGTGAT
+Matches=56, Start=1022, Direction=0, Identical=56
@??BFFHHHHHEIIGIIIIIGIIHFHGIJIJIJIIJHGIIJJJIHIIJJJJIIJJJIJJJJJIHDJJJJJIJIJJJJJJIJJJIHHJHHHHHDFFFFCCC
@HWI-ST766:112:C0EYVACXX:2:1303:8085:40898 1:N:0:ACAGTG
CGTTAAAGCTAGGAAACAAGAAATTGTTAAAATTACTGAACAGTTGATTGATGCCATTAATACTGGAGATTATGAAACATATACAAAATACTGT
+Matches=53, Start=1025, Direction=0, Identical=53
@CCFFFFDHDHFFIJJJJJGIJJJJIHGGIJJGIIDHHIIJIJFIGGGIJIIIGHIJIIIGGI@BB@FFHGHHIG=@@@?EEHFHFFEFFFC:(
@HWI-ST766:112:C0EYVACXX:2:2306:5762:149135 2:N:0:ACAGTG
GTTAAAGCTAGGAAACAAGAAATTGTTAAAATTACTGAACAGTTGATTGATGCCATTAATACTGGAGATTATGAAACATATACAAAATACTGTGATCCAC
+Matches=52, Start=1026, Direction=0, Identical=52
CBCFFFFFHHHHHJJJJJJJJJJJJGJJJJJJJJJJJJJJJJHIJJJJJJIIIJJJJJJJIIIJIJJJJJJIJJGIIIGIGGHHHGFFFFFFCCEEECE?
@HWI-ST766:112:C0EYVACXX:2:2304:17342:78691 2:N:0:ACAGTG
GTTAAAGCTAGGAAACAAGAAATTGTTAAAATTACTGAACAGTTGATTGATGCCATTAATACTGGAGATTATGAAACATATACAAAATACTGTGATCCAC
+Matches=52, Start=1026, Direction=0, Identical=52
CEFFFFFHGHHHHHHJJJJJJJJJIIGJJJJIHFGJJJJJJJJIJJJIHHIIGF?JIJIHGJJJJJJJIJJJJJJIJJIIHGJJJJJHFHHHFFFFFB@@
@HWI-ST766:112:C0EYVACXX:2:1303:6921:12522 1:N:0:ACAGTG
GTTAAAGCTAGGAAACAAGAAATTGTTAAAATTACTGAACAGTTGATTGATGCCATTAATACTGGAGATTATGAAACATATACAAAATACTGTGATCCAC
+Matches=52, Start=1026, Direction=0, Identical=52
CDCFFDEEHFHEECDH@GIGAGEGGGGGGGHCGFGFDB?BBBDDGHDIGEIHDF<CBFFF?G@IGH@EHH@EIHDHJIHHIGIJJHGDDFFHFEAFF@@@
@HWI-ST766:112:C0EYVACXX:2:1104:16459:68800 1:N:0:ACAGTG
GTTAAAGCTAGGAAACAAGAAATTGTTAAAATTACTGAACAGTTGATTGATGCCATTAATACTGGAGATTATGAAACATATACAAAATACTGTGATCCAC
+Matches=52, Start=1026, Direction=0, Identical=52
>EFFFFDHGHEHHJJIHJJJJIGGHJJJJIHFGHGIJIJJIJIJJJIIIJJIIIIIIJIHHJJJIJJJJJIIJJJJJJIJIHJJJJIHFHHHFFFFF@BC
@HWI-ST766:112:C0EYVACXX:2:1202:12155:57487 1:N:0:ACAGTG
TTAAAGCTAGGAAACAAGAAATTGTTAAAATTACTGAACAGTTGATTGATGCCATTAATACTGGAGATTATGAAACATATACAAAATACTGTGATCCACA
+Matches=51, Start=1027, Direction=0, Identical=51
DFFFFFFHGHHHHJJJJJJJJIJJJJJJJJIIHJJIJJIJJJJJJIJJJJIJJJJJJIHFJJJJJJJJJJJJJJJJJIIHHJJJJIHDHHHHFFFFFBCC
@HWI-ST766:112:C0EYVACXX:2:2107:7992:112816 1:N:0:ACAGTG
TTAAAGCTAGGAAACAAGAAATTGTTAAAATTACTGAACAGTTGATTGATGCCATTAATACTGGAGATTATGAAACATATACAAAATACTGTGATCCACG
+Matches=51, Start=1027, Direction=0, Identical=51
3EFFFDDFHEHHHHHIIIGJIJJJHJJJJJJJIIJJJJIJIJJJJIIHIJJJJJJJJJIGJIJJJJJIJJIJJJJJJJIHGIJJJIGFHHHHFFFFDBCC
@HWI-ST766:112:C0EYVACXX:2:2106:16700:92114 2:N:0:ACAGTG
AAGCTAGGAAACAAGAAATTGTTAAAATTACTGAACAGTTGATTGATGCCATTAATACTGGAGATTATGAAACATATACAAAATACTGTGATCCACACAT
+Matches=48, Start=1030, Direction=0, Identical=48
CCFFDFFFFHHHHHHJIIIIHFCJIIJGJIIJJJJIIIJJJJIJIIIIIIIJJJJJIJIJGJJJJIJJGIIHIEIIIGIIIJEIHJJHHHFFFDDDD@@@
@HWI-ST766:112:C0EYVACXX:2:1308:2811:112335 2:N:0:ACAGTG
AAGCTAGGAAACAAGAAATTGTTAAAATTACTGAACAGTTGATTGATGCCATTAATACTGGAGATTATGAAACATATACAAAATACTGTGATCCACACAT
+Matches=48, Start=1030, Direction=0, Identical=48
CCCFFFFFHHHHHJJJIGIJJJIIJJJJJJJJJJJJJJJJJIIJGGGIJJGHGIIJJIJJIJIGGIJJIJJIJIJJJJJIHCCEHFFD;B@EFCCECDD@
@HWI-ST766:112:C0EYVACXX:2:1104:8277:70560 2:N:0:ACAGTG
GCTAGGAAACAAGAAATTGTTAAAATTACTGAACAGTTGATTGATGCCATTAATACTGGAGATTATGAAACATATACAAAATACTGTGATCCACACATGA
+Matches=46, Start=1032, Direction=0, Identical=46
#CCFDB@EEFHHHHIGGIJJIGGGEHF@CIGIIIIJJJJIIIIHGGHHDFHGH?@GIIIIGDGIGIJIIFIIGJJBJIHHFCHIIHFHHHFHDFDFFCC@
@HWI-ST766:112:C0EYVACXX:2:2207:3788:88829 2:N:0:ACAGTG
TAGGAAACAAGAAATTGTTAAAATTACTGAACAGTTGATTGATGCCATTAATACTGGAGATTATGAAACATATACAAAATACTGTGATCCACACATGACT
+Matches=44, Start=1034, Direction=0, Identical=44
CCCFFFFFHHHGHIJJJJJJJJJJJIIIIIJJJJGIJIIJJJJJIIJJJJJDIJJJJJJIJJJJJIGIIJJIJJJIIIIIHGFFEEGFFFFDFD?CEDD>
@HWI-ST766:112:C0EYVACXX:2:1206:13980:36644 1:N:0:ACAGTG
AGGAAACAAGAAATTGTTAAAATTACTGAACAGTTGATTGATGCCATTAATACTGGAGATTATGAAACATATACAAAATACTGTGATCCACACATGACTG
+Matches=43, Start=1035, Direction=0, Identical=43
>@FFFFFFHFGHHAJJJJJJJIHHIIJJIJIGIGIJJIJJJJJJJJJJJIIJJJJJJJJJJJJJJJJJJJJHHJJJJJHHJJJJJJJHHHHHFFFFDCCB
@HWI-ST766:112:C0EYVACXX:2:2302:18917:61936 2:N:0:ACAGTG
GGAAACAAGAAATTGTTAAAATTACTGAACAGTTGATTGATGCCATTAATACTGGAGATTATGAAACATATACAAAATACTGTGATCCACACATGACTGC
+Matches=42, Start=1036, Direction=0, Identical=42
@@@DDFFAHHHDDDCHGGEEHFGIHDDB@H>F?EE?GFEDDFDHGIJIJJECHICCHFGGJJGICFHGGEHEHJGGEAGGEC=AEFCBDFFFCCCCCDC=
@HWI-ST766:112:C0EYVACXX:2:1302:11042:189324 2:N:0:ACAGTG
GGAAACAAGAAATTGTTAAAATTACTGAACAGTTGATTGATGCCATTAATACTGGAGATTATGAAACATATACAAAATACTGTGATCCACACATGACTGC
+Matches=42, Start=1036, Direction=0, Identical=42
B@CFFFEFHDHHFCHEEHIIJJIJIIIIJIIGCFHAAGEHIJJJIJJJJIGDHIEHHDICGIIIGJJJJIIIGE@EHG>DHACA;;>CDCDFC>@ACAC3
@HWI-ST766:112:C0EYVACXX:2:2106:10665:196318 2:N:0:ACAGTG
GAAACAAGAAATTGTTAAAATTACTGAACAGTTGATTGATGCCATTAATACTGGAGATTATGAAACATATACAAAATACTGTGATCCACACATGACTGCT
+Matches=41, Start=1037, Direction=0, Identical=41
CCCFFFFFHHHHHJJJJJJJJGIJJIJJJJJHIIJJJJJJJJJIJJJJJJFGIGIJIIJJIIIJJJIIJJJJJJJJGEHGCCHFHHHHFFFDEDEECDDA
@HWI-ST766:112:C0EYVACXX:2:1104:4053:116818 2:N:0:ACAGTG
GAAACAAGAAATTGTTAAAATTACTGAACAGTTGATTGATGCCATTAATACTGGAGATTATGAAACATATACAAAATACTGTGAC
+Matches=41, Start=1037, Direction=0, Identical=41
4IIHJJJGIJIIHGGIIIFGCJIGJIIJIGGHFF?CJIGIGIGJIIJIHFIGJIGJIIEGGJGHFJEEFFEIHHFFBDDDD?CB@
@HWI-ST766:112:C0EYVACXX:2:1208:9992:149100 2:N:0:ACAGTG
CAAGAAATTGTTAAAATTACTGAACAGTTGATTGATGCCATTAATACTGGAGATTATGAAACATATACAAAATACTGTGATCCACACATGACTGCTTTTG
+Matches=37, Start=1041, Direction=0, Identical=37
CCCFFFFFHHHHHJJJJJJJJJJJJJJHIJJJJJJJJJJJJJIIJJJJJJJJJJJJJJJJJJIJJJJJIIJIJIIIJHIIJJGHFHHDEDDDFCCEEED:
@HWI-ST766:112:C0EYVACXX:2:1101:10468:32578 1:N:0:ACAGTG
AAGAAATTGTTAAAATTACTGAACAGTTGATTGATGCCATTAATACTGGAGATTATGAAACATATACAAAATACTGTGATCCACACATGACTGCTTTTGA
+Matches=99, Start=1042, Direction=0, Identical=99
CCCFFFFFHHHHHJJJJJJJJJJJJIIIIGJJIIJJJJIJJJJJJJJJJHIHIJJJJJJJIJIJIGIJIJJIJJJEIHIJJJJHGHHFFFFFFEEEEDED
@HWI-ST766:112:C0EYVACXX:2:2306:8012:69599 1:N:0:ACAGTG
AGAAATTGTTAAAATTACTGAACAGTTGATTGATGCCATTAATACTGGAGATTATGAAACATATACAAAATACTGTGATCCACACATGACTGCTTTTGAA
+Matches=98, Start=1043, Direction=0, Identical=98
>;CCDCEC@CHHFGHGHEJJIEGHFGIGIJIHEEJIHGGIHFEGHCDF?::?FBHEGIHJJGHCEGIF>H>FIGGGGHHGGIIGJJFHHFGHFFFDD@@?
@HWI-ST766:112:C0EYVACXX:2:1202:18697:9982 1:N:0:ACAGTG
AAATTGTTAAAATTACTTAACAGTTGATTGATGCCATTAATACTGGAGATTATGAAACATATACAAAATACTGTGATCCACACATGACTGCTTTTGAACC
+Matches=32, Start=1045, Direction=0, Identical=17
@CCFFFFDHHFHHJGIEH<IHHGFHIIHIGDFCGHGIIIHGJJJIJEHGIIIGHICHECHIHJJJJJJJJHIJJGIHEGHJIJHEFFFDEFFFEEEDAC=
@HWI-ST766:112:C0EYVACXX:2:1201:4310:143687 2:N:0:ACAGTG
ATTGTTAAAATTACTGAACAGTTGATTGATGCCATTAATACTGGAGATTATGAAACATATACAAAATACTGTGATCCACACATGACTGCTTTTGAACCTG
+Matches=31, Start=1047, Direction=0, Identical=31
@EEEFFFFFFFHEHHHHHJIJJJJJJJIIIGJIIIJJIFGJJIJJIJIIFJJJJIJJIIDHIJJGIHEJJJJIGHIGFHEIJIIHJGGHHHHFFFFFC@C
@HWI-ST766:112:C0EYVACXX:2:2301:19721:188419 1:N:0:ACAGTG
TGTTAAAATTACTGAACAGTTGATTGATGCCATTAATACTGGAGATTATGAAACATATACAAAATACTGTGATCCACACATGACTGCTTTTGAACCTGAG
+Matches=92, Start=1049, Direction=0, Identical=92
EECEFFFFFEDHGGHHHHJIIHD=FJHGGHGHGHIIGIJIJJJIJIJIGIIGIJIGIGFJJIJIHEIIJIEIHGHHHGJJJJJJIIJHHHHDDDFFFCCC
@HWI-ST766:112:C0EYVACXX:2:2101:6077:200232 2:N:0:ACAGTG
TGTTAAAATTACTGAACAGTTGATTGATGCCATTAATACTGGAGATTATGAAACATATACAAAATACTGTGATCCACACATGACTGCTTTTGAACCTGAG
+Matches=92, Start=1049, Direction=0, Identical=92
CEEEFFFFFDCHFHHEHHJJJJIJJJJIIJIJJIJIHFIJJJIJJJJHGBIHIJIJIHGJJJIGHEIJJJJJIIHHIHJIIHGJIIIHHGHHEDFFFCCB
@HWI-ST766:112:C0EYVACXX:2:1103:20078:134947 1:N:0:ACAGTG
GTTAAAATTACTGAACAGTTGATTGATGCCATTAATACTGGAGATTATGAAACATATACAAAATACTGTGATCCACACATGACTGCTTTTGAACCTGATG
+Matches=91, Start=1050, Direction=0, Identical=91
;DDDFFFFFFFHHFHCHFHECIHHGGGIIIHGIIIIIIIGIIHFIIIIHGIGFIIIIHIIIIIHGIIGGHE>IGFCEIIIIHIIIIHHGHHFBFFFFC@@
@HWI-ST766:112:C0EYVACXX:2:1104:18537:188734 1:N:0:ACAGTG
GTTAAAATTACTGAACAGTTGATTGATGCCATTAATACTGGAGATTATGAAACATATACAAAATACTGTGATCCACACATGACTGCTTTTGAACCTGAGG
+Matches=91, Start=1050, Direction=0, Identical=91
CEEEFFFEFFFFHHHHHHJJIGHGHIIDJIJIJJIGGJJHJJJJJJJIJJJIJJIIGHJJJJJIHJJJJJJIIHFIIJJJJJJJJJJHHHHHEFFFFCCC
@HWI-ST766:112:C0EYVACXX:2:1105:18068:181529 1:N:0:ACAGTG
TACTGAACAGTTGATTGATGCCATTAATACTGGAGATTATGAAACATATACAAAATACTGTGATCCACACATGACTGCTTTTGAACCTGAGGCATTGGGT
+Matches=83, Start=1058, Direction=0, Identical=83
DFECCCEEFDFFCGGHFFECGHCE@CGF>IHIJJIJJJJJJJJJJJIIFBJJJIHFBIEJJJIHIHAJIIIJIIIGIIIJJJIIGJJHHHHGFFFFDBB@
@HWI-ST766:112:C0EYVACXX:2:1308:12883:172069 1:N:0:ACAGTG
CTGAACAGTTGATTGATGCCATTAATACTGGAGATTATGAAACATATACAAAATACTGTGATCCACACATGACTGCTTTTGAACCTGAGGCATTGGGTAA
+Matches=81, Start=1060, Direction=0, Identical=81
CCCFFFFFHHHHHJIIJJJJGIJIJEIIJJJGIFHJHIGIJJGIIJGHIIJJJJGHGHHGHIIJJIIJIEGADEGGIHIEE=EH;@DCEBA?ACDDB;@#
@HWI-ST766:112:C0EYVACXX:2:2207:6664:37336 2:N:0:ACAGTG
TGAACAGTTGATTGATGCCATTAATACTGGAGATTATGAAACATATACAAAATACTGTGATCCACACATGACTGCTTTTGAACCTGAGGCATTGGGTAAT
+Matches=80, Start=1061, Direction=0, Identical=80
@@@FDFDDABBHHGGHIIGIJFGIJJJJFJIIGGIDHGIIIGIGIJJIIHDGGGHBBHIJJCBFHJEHIEEHIDIEHIG@HFHHBDBCDBBCEDCDBCA>
@HWI-ST766:112:C0EYVACXX:2:1104:5990:189990 2:N:0:ACAGTG
TGAACAGTTGATTGATGCCATTAATACTGGAGATTATGAAACATATACAAAATACTGTGATCCACACATGACTGCTTTTGAACCTGAGGCATTGGGTAAT
+Matches=80, Start=1061, Direction=0, Identical=80
CDEEEEEEDDFFFHHHHHHJIJGGE@IIJIIJIJJJJJIJIJJIJIGIIGIHHFJJIJJJJIHFIIJJJIHJJJJJJJJJIIJJJJJHHHHHFFFFFCCC
@HWI-ST766:112:C0EYVACXX:2:2308:5089:128347 2:N:0:ACAGTG
CAGTTGATTGATGCCATTAATACTGGAGATTATGAAACATATACAAAATACTGTGATCCACACATGACTGCTTTTGAACCTGAGGC
+Matches=76, Start=1065, Direction=0, Identical=76
BC@BDDADFFHFHIGGHIGAHDGIJGFBAFHEGIFFHIIIGJJIIIIIIJGIGIIGIIGIJJIEGGGGGGGIJIIICAGCEHEB?1
@HWI-ST766:112:C0EYVACXX:2:2308:14714:160962 2:N:0:ACAGTG
GTTGATTGATGCCATTAATACTGGAGATTATGAAACATATACAAAATACTGTGATCCACACATGACTGCTTTTGAACCTGAGGCATTGGGTAATTTAATT
+Matches=74, Start=1067, Direction=0, Identical=74
@@CFFFFFHHGHHJIJJJIHIJJJJJJJJIJJJIJJJJJJJJJIJJJIIIIIGHIJIJJJJIJIJIJIIJJJIIJHIIGHFHFFFFFECC;>;CFEDCCA
@HWI-ST766:112:C0EYVACXX:2:2203:2350:93535 2:N:0:ACAGTG
TGATTGATGCCATTAATACTGGAGATTATGAAACATATACAAAATACTGTGATCCACACATGACTGCTTTTGAACCTGAGGCATTGGGTAATTTAATTGA
+Matches=72, Start=1069, Direction=0, Identical=72
CCCFFFFFHHHHHJJJJJJJJIJJJJJJJEGIJJJJJJJJJJJJJJJIGIGIIJHJJIIIJJJJJJJJJJJJIJJJJHHHHFFFFFDC?CEDFE>ACCCD
@HWI-ST766:112:C0EYVACXX:2:2106:6014:97295 1:N:0:ACAGTG
GATTGATGCCATTAATACTGGAGATTATGAAACATATACAAAATACTGTGATCCACACATGACTGCTTTTGAACCTGAGGCATTGGGTAATTTAATTGAA
+Matches=71, Start=1070, Direction=0, Identical=71
;CAC@AFEDFEDECC?7HGJJGHHEIGGGGGJIGHGECIIGGFB9GGHGIGGED@EEIIHHHIGHEIJJIGHHIJGIGIHHFEIIJJHHHHHFFFFFCCC
@HWI-ST766:112:C0EYVACXX:2:2303:3895:174348 2:N:0:ACAGTG
TTGATGCCATTAATACTGGAGATTATGAAACATATACAAAATACTGTGATCCACACATGACTGCTTTTGAACCTGAGGCATTGGGTAATTTAATTGAAGG
+Matches=69, Start=1072, Direction=0, Identical=69
CCCFFFFFHHHHHJIJIJJGJIJJIJJIJJJJJJJGJJJJJJJJJJJJIIIJJJJJJJJHJIIJJJJJJJJIJJJHIHHFFFFFFAECEFEDDDECDCDC
@HWI-ST766:112:C0EYVACXX:2:1205:18702:97346 1:N:0:ACAGTG
TGATGCCATTAATACTGGAGATTATGAAACATATACAAAATACTGTGATCCACACATGACTGCTTTTGAACCTGAGGCATTGGGTAATTTAATTGAAGGA
+Matches=68, Start=1073, Direction=0, Identical=68
EC@CEEFFDFFFFEHHHHHJIIIHJJJJJJIIJHHJIJIHFFIJJJJJIIHGJIJJJJIJJJJJJGIJIHJJJJJJJIJJJJJJIJJHGHHHFFFFFCCC
@HWI-ST766:112:C0EYVACXX:2:2107:2634:48621 1:N:0:ACAGTG
ATGCCATTAATACTGGAGATTATGAAACATATACAAAATACTGTGATCCACACATGACTGCTTTTGAACCTGAGGCATTGGGTAATTTAATTGAAGGAAT
+Matches=66, Start=1075, Direction=0, Identical=66
CCCFFFFFHHHHHJJJJJJJIIJIJJJJJJJJJJJJJJJJJJJIIJJJIIJIJJJJGIIJJJJJJJJGIIJJIIJCEHHHFF?BCEEEECEEDDACDDD5
@HWI-ST766:112:C0EYVACXX:2:2108:16206:93312 2:N:0:ACATTG
ATGCCATTAATACTGGAGATTATGAAACATATACAAAATACTGTGATCCACACATGACTGCTTTTGAACCTGAGGCATTGGGTAATTTAATTGAAGGAAT
+Matches=66, Start=1075, Direction=0, Identical=66
CCCFFFFFHHHHHJJJJJJJJJJJJJJJJJJJJJJJJJJJJJJIJJJJJJIJJJJJJJJIJJJJJJJJJJJIJJJHHHHHFFDECEEEDEEEDDDDCDD5
@HWI-ST766:112:C0EYVACXX:2:1208:9992:149100 1:N:0:ACAGTG
ATGCCATTAATACTGGAGATTATGAAACATATACAAAATACTGTGATCCACACATGACTGCTTTTGAACCTGAGGCATTGGGTAATTTAATTGAAGGAAT
+Matches=66, Start=1075, Direction=0, Identical=66
;;ACCA?FDC>@DEHHHEC@HC@HDJJIGIIGFIIJHFC=IIJIHGAHHHHIJJJIIJIJJJJJJJIHJJJJIJJJJJIJJJJJJJJHHHHHFFFFFCCC
@HWI-ST766:112:C0EYVACXX:2:2101:10802:7453 2:N:0:ACAGTG
GCCATTAATACTGGAGATTATGAAACATATACAAAATACTGTGATCCACACATGACTGCTTTTGAACCTGAGGCATTGGGTAATTTAATTGAAGGAATGG
+Matches=64, Start=1077, Direction=0, Identical=64
<CEEEFFEB?DFHHHHE@HGEHIHGJJJIGGIJIIFF=IIIHIIHHGIHJIJIHDJJJJJIJJJIHIJJHGHGGJGGIGJIJJGIJJHHHHHFFFFF@@@
@HWI-ST766:112:C0EYVACXX:2:2306:5762:149135 1:N:0:ACAGTG
GCCATTAATACTGGAGATTATGAAACATATACAAAATACTGTGATCCACACATGACTGCTTTTGAACCTGAGGCATTGGGTAATTTAATTGAAGGAAATC
+Matches=97, Start=1077, Direction=0, Identical=97
@CCEEEFDB@FFFHFGHGHJIJIIIJIJGF@IJJJIGEIIHHIIIGGFHHIHJIGJJJIJJIJJIGJJJJIJJJIJJJJJJJJJJJJHHHHHFFFFFCCC
@HWI-ST766:112:C0EYVACXX:2:2105:8318:61728 2:N:0:ACAGTG
GCCATTAATACTGGAGATTATGAAACATATACAAAATACTGTGATCCACACATGACTGCTTTTGAACCTGAGGCATTGGGTAATTTAATTGAAGGAATGG
+Matches=64, Start=1077, Direction=0, Identical=64
CCCFFFFFHHHHHJJJJJJJJJJJJJJJJJJJJGIJJJJJJIIIJJJJJJIIJIJJJIJJJJJJJIJJJJJJIIHHHFHH@CCDFEEDEEEDDDDDCCDB
@HWI-ST766:112:C0EYVACXX:2:1202:18697:9982 2:N:0:ACAGTG
CCATTAATACTGGAGATTATGAAACATATACAAAATACTGTGATCCACACATGACTGCTTTTGAACCTGAGGCATTGGGTAATTTAATTGAAGGAATGGA
+Matches=63, Start=1078, Direction=0, Identical=63
CCCEEFEDDFFFHHGHHHHJJHDCIIJIIIJJIJIHBJIHJJJIIIIHFDGJJJJJJJJJJIIEHJJJJIJJIIJGJGIIJJIJJJJHHHHFFFFFF@@@
@HWI-ST766:112:C0EYVACXX:2:1202:16670:93370 2:N:0:ACAGTG
TACTGGAGATTATGAAACATATACAAAATACTGTGATCCACACATGACTGCTTTTGAACCTGAGGCATTGGGTAATTTAATTGAAGGAATGGATTTCCAT
+Matches=56, Start=1085, Direction=0, Identical=56
#CEEEDFFFFFFFHHHHHGHHJIJJJJIIGJJJIJIIJJIJIJJJJJJIHJJJJJJIHJJJJJJJJJJJJJJJJJJJJJJJJJJJJJHHHHHFFFFFCCC
@HWI-ST766:112:C0EYVACXX:2:2108:20388:31624 1:N:0:ACAGTG
ACTGGAGATTATGAAACATATACAAAATACTGTGATCCACACATGACTGCTTTTGAACCTGAGGCATTGGGTAATTTAATTGAAGGAATGGATTTCCATA
+Matches=55, Start=1086, Direction=0, Identical=55
CCCFFADDFHHHGIIIIIIII:EHIIIIIIFIHHGIIIIIIIIIGGGIIIIIIEFHBHHEGIIIIEIIIIHEACECEFED:@;?CCEEECCDCCCCDADC
@HWI-ST766:112:C0EYVACXX:2:2204:8054:150885 2:N:0:ACAGTG
TGGAGATTATGAAACATATACAAAATACTGTGATCCACACATGACTGCTTTTGAACCTGAGGCATTGGGTAATTTAATTGAAGGAATGGATTTCCATAAT
+Matches=53, Start=1088, Direction=0, Identical=53
CCCFFFFFHHGHHIJJJJJJJJJJJJJJJJIJJIJIJJJJJJJJJIJJJIHHJJJJJJJJIJJJJJJJJHEIIHHHHHHHFFFFFEDEEDEDDDEDEDD#
@HWI-ST766:112:C0EYVACXX:2:1103:1358:133786 2:N:0:ACAGTG
GGAGATTATGAAACATATACAAAATACTGTGATCCACACATGACTGCTTTTGAACCTGAGGCATTGGGTAATTTAATTGAAGGAATGGATTTCCATAAAT
+Matches=52, Start=1089, Direction=0, Identical=52
EEDEEEEFDFFFFFHHHHEHHJJIHDJJIJJJIJJIJJJJIJJJJJJJIIJJJIJJIJIJJJJJJJJJJJJJJJJJJJJJJJJJJJJHHHHHFFFFFCCC
@HWI-ST766:112:C0EYVACXX:2:1202:14141:87469 2:N:0:ACAGTG
ATTATGAAACATATACAAAATACTGTGATCCACACATGACTGCTCTTGAACCTGAGGCATTGGGTAATTTAATTGAAGGAATGGATTTCCATAAATTTTA
+Matches=47, Start=1093, Direction=0, Identical=44
CCCFFFFFHHHHHJIJJJJJJJJJJJIJJJJJJJJJJJJJJJJJJJJJJJGHGIJJGJIIJJJJFGHJJJJJJJJGHGHHFFFFFDEEEEDDDDDEEDC3
@HWI-ST766:112:C0EYVACXX:2:1207:16754:122274 2:N:0:ACAGTG
TATGAAACATATACAAAATACTGTGATCCACACATGACTGCTTTTGAACCTGAGGCATTGGGTAATTTAATTGAAGGAATGGATTTCCATAAATTTTACT
+Matches=46, Start=1095, Direction=0, Identical=46
CCCFFFFFHHGHHJJJJJJJJJJIJJJJJJJJJJJJJJJJJJJJJJJJJJIIIHIJJJJJJJGGIJIIGJIIHIHHHHHFFFFFEEDEDEEDCCDDDEDC
@HWI-ST766:112:C0EYVACXX:2:1204:4774:118657 1:N:0:ACAGTG
ATGAAACATATACAAAATACTGTGATCCACACATGACTGCTTTTGAACCTGAGGCATTGGGTAATTTAATTGAAGGAATGGATTTCCATAAATTTTACTT
+Matches=45, Start=1096, Direction=0, Identical=45
CCCFFFFFGHHHHJJJJJJJJJJJJJJJJJJJJJJJJJJJJJJJJJJJJJJJJJJJJJJJIFHHGJJJIGJGJIGEFHFFFFFFEEEDEEDDEEDDECCC
@HWI-ST766:112:C0EYVACXX:2:1205:2423:119887 1:N:0:ACAGTG
TGAAACATATACAAAATACTGTGATCCACACATGACTGCTTTTGAACCTGAGGCATTGGGTAATTTAATTGAAGGAATGGATTTCCATAAATTTTACTTT
+Matches=44, Start=1097, Direction=0, Identical=44
CCCFFFFFHHHHHJJJJJJJJJJJJJJIJJJJJJJJJJJJJJJJJIJJJJJIJJIJJJJJCGGIJJJIHIIIIHHHGHFFFFFFEEEFEECDEDA>ACDA
@HWI-ST766:112:C0EYVACXX:2:2105:5205:155543 2:N:0:ACAGTG
GAAACATATACAAAATACTGTGATCCACACATGACTGCTTTTGAACCTGAGGCATTGGGTAATTTAATTGAAGGAATGGATTTCCATAAATTTTACTTTG
+Matches=43, Start=1098, Direction=0, Identical=43
CEEDDDCCFFFFFFDEEHGHHGGAGFIGGIJJIJJIIJJIJJIHCJIIGGGBGGIIIIJJJJIJIIJJJIHCGIIHF:ECIDDGHEGHFFFHEDBDD@@@
@HWI-ST766:112:C0EYVACXX:2:2106:5227:82419 1:N:0:ACAGTG
AACATATACAAAATACTGTGATCCACACATGACTGCTTTTGAACCTGAGGCATTGGGTAATTTAATTGAAGGAATGGATTTCCATAAATTTTACTTTGAT
+Matches=41, Start=1100, Direction=0, Identical=41
CCCFFFFFHHHHHJJJJJIIJIIJIJIIJGIIJIJJIGIJJIJJJJJGGHGJIIIHG<FFFHIJGIEHGEHIGHDCHEDFFEDFFEEEEEEECCDDEDCA
@HWI-ST766:112:C0EYVACXX:2:1306:15196:156123 1:N:0:ACAGTG
ACATATACAAAATACTGTGATCCACACATGACTGCTTTTGAACCTGAGGCATTGGGTAATTTAATTGAAGGAATGGATTTCCATAAATTTTACTTTGATA
+Matches=40, Start=1101, Direction=0, Identical=40
CCCFFFFFHHHHHJJJJJJJJJJJJJJIJJJJJJJJJJJJJJJJJJJJJIJIJJIJFIIIJJJGGJJIJIGIJHHGHHFFFFFFFEEEEEEDDDDEDCDD
@HWI-ST766:112:C0EYVACXX:2:1308:15664:79889 1:N:0:ACAGTG
ACATATACAAAATACTGTGATCCACACATGACTGCTTTTGAACCTGAGGCATTGGGTAATTTAATTGAAGGAATGGATTTCCATAAATTTTACTTTGATA
+Matches=40, Start=1101, Direction=0, Identical=40
EEEDECACEFEFC;FGHHHFGGDDC@GHGEHGHBEGGJJJIIEHGIHECJJJIIIIIGIGIJIIJJJIGGIEHGIIGHIIIGGJIJIFFHHHFFFFFCC@
@HWI-ST766:112:C0EYVACXX:2:2307:9878:160471 1:N:0:ACAGTG
CATATACAAAATACTGTGATCCACACATGACTGCTTTTGAACCTGAGGCATTGGGTAATTTAATTGAAGGAATGGATTTCCATAAATTTTACTTTGATAA
+Matches=39, Start=1102, Direction=0, Identical=39
CCCFFFFFHHHHHJJJJJJJJJJJEIJJJJJIIJJJJJIIIJJJIIJIIJJJJIHBHIIGIJGIIJJIJIJJIHHFHHFFFFFFFDEDEDEDDDEDCDE>
@HWI-ST766:112:C0EYVACXX:2:2104:5028:60757 1:N:0:ACAGTG
TATACAAAATACTGTGATCCACACATGACTGCTTTTGAACCTGAGGCATTGGGTAATTTAATTGAAGGAATGGATTTCCATAAATTTTACTTTGATAATG
+Matches=37, Start=1104, Direction=0, Identical=37
CCCFFFFFHHHHHJIJJJJJJJJJJJJJJJJJJJJJJJJJJJJJJJJIJJJJJFHIIJJJIJJJIIIIIJIIHHHCHHFFFFFFFEEEFEDEDDCDEDD>
@HWI-ST766:112:C0EYVACXX:2:2303:3895:174348 1:N:0:ACAGTG
TATACAAAATACTGTGATCCACACATGACTGCTTTTGAACCTGAGGCATTGGGTAATTTAATTGAAGGAATGGATTTCCATAAATTTTACTTTGATAATG
+Matches=37, Start=1104, Direction=0, Identical=37
:EEEEEFFEFBFEFHGHFHIIHGGCFJIJJJJIJJJIIHJJJJJJJJJJJJJIIJJJJJJJJJJJJJJJJJIJJJJJJJJHJJJJJJHHHHHFFFFFCCC
@HWI-ST766:112:C0EYVACXX:2:1101:10468:32578 2:N:0:ACAGTG
TATACAAAATACTGTGATCCACACATGACTGCTTTTGAACCTGAGGCATTGGGTAATTTAATTGAAGGAATGGATTTCCATAAATTTTACTTTGATAATG
+Matches=37, Start=1104, Direction=0, Identical=37
@EEECEEEFFFFFFHHHHHIIJJJJIIIJJJJJJJIJIJJJIJIJJJJIGJJJJJJJJJJJIJJJJJJIJJJJJJJJJJJJJJJJJJHFHHHFFFFFCCC
@HWI-ST766:112:C0EYVACXX:2:1304:3201:38222 1:N:0:ACAGTG
TACAAAATACTGTGATCCACACATGACTGCTTTTGAACCTGAGGCATTGGGTAATTTAATTGAAGGAATGGATTTCCATAAATTTTACTTTGATAATGCT
+Matches=35, Start=1106, Direction=0, Identical=35
CCCFFFFFHHHHHIJJGIJJJJJJJJJJJJJJJJIIJJJJJJJJIIJJJJJ6EFHGHIJJJCHIIIIIIIJJHHGEHHFFFFFFFEEDEEEDCCDCCCCC
@HWI-ST766:112:C0EYVACXX:2:2305:12044:47621 1:N:0:ACAGTG
AAAATACTGTGATCCACACATGACTGCTTTTGAACCTGAGGCATTGGGTAATTTAATTGAAGGAATGGATTTCCATAAATTTTACTTTGATAATGCTTCA
+Matches=95, Start=1109, Direction=0, Identical=95
CCCFFFFFHHHHHJJJJJJJJJJJJJJJJJJJJJJJJJJJJJJJJJJJBFIJJJJJJJJJJJJJJJJJJJJJHHHHHHHFFFFFFFEEECEEEDDDDED>
@HWI-ST766:112:C0EYVACXX:2:1304:15289:137270 2:N:0:ACAGTG
AATACTGTGATCCACACATGACTGCTTTTGAACCTGAGGCATTGGGTAATTTAATTGAAGGAATGGATTTCCATAAATTTTACTTTGATAATGCTTCAGG
+Matches=30, Start=1111, Direction=0, Identical=30
;>>CECC@>EDDBCEEHEEED@@9EIHDFDFCGDIIEIHGHBGEHCGGFDGGIJIGGHGGEDDBF<JJJIJHIGGIJIGGHIGJGHEDFHFBFEDDD@@@
@HWI-ST766:112:C0EYVACXX:2:1101:1364:106356 1:N:0:ACAGTG
ATACTGTGATCCACACATGACTGCTTTTGAACCTGAGGCATTGGGTAATTTAATTGAAGGAATGGATTTCCATAAATTTTACTTTGATAATGCTTCAGGA
+Matches=92, Start=1112, Direction=0, Identical=92
CCCFFFFFHHHHHIJJJJJIJIIJJJJJJJJJJJJJJJJJJJJIJ?GHIJJIIJJJGHHIJJIJJJJJJJGGIHHHHHHHFFFFFFEEEEEEEEEDDDCD
@HWI-ST766:112:C0EYVACXX:2:1108:14551:19810 2:N:0:ACAGTG
ATACTGTGATCCACACATGACTGCTTTTGAACCTGAGGCATTGGGTAATTTAATTGAAGGAATGGATTTCCATAAATTTTACTTTGATAATGCTTCAGGA
+Matches=92, Start=1112, Direction=0, Identical=92
@@@DDDFFHFBDDIAGDHHAGEEHHFGIIGHIIJG>FEGGBGC>B8BGEGBBFFEFH>C;FGHHCGGEEG;;EH@>EEEEAEFFFFECECCCC@A>>A@@
@HWI-ST766:112:C0EYVACXX:2:2301:6269:27857 2:N:0:ACAGTG
CTGTGATCCACACATGACTGCTTTTGAACCTGAGGCATTGGGTAATTTAATTGAAGGAATGGATTTCCATAAATTTTACTTTGATAATGCTTCAGGAAAA
+Matches=89, Start=1115, Direction=0, Identical=89
CCCFFFFFHHHHHJJJJJJJIJJJJJJJJJJJJJJJGIIJJJBGHIJJIJHIIIJIIIJJJJJJJJJJJJJJJHHHHHHHFFFFFFEEEDEEEDDCC?CD
@HWI-ST766:112:C0EYVACXX:2:1307:16896:37866 2:N:0:ACAGTG
TGATCCACACATGACTGCTTTTGAACCTGAGGCATTGGGTAATTTAATTGAAGGAATGGATTTCCATAAATTTTACTTTGATAATGCTTCAGGAAAAAGC
+Matches=86, Start=1118, Direction=0, Identical=86
5>:EC@EFFFDCDCGHFGGHGJIGGJJJIGIHHC?IIIIIJJHJJJJJIGHJJJJIIGGIJHIJIJJJJJJJJJHJJIIIJJJIJJJHHHHHFFFFD@B@
@HWI-ST766:112:C0EYVACXX:2:1202:14141:87469 1:N:0:ACAGTG
GATCCACACATGACTGCTCTTGAACCTGAGGCATTGGGTAATTTAATTGAAGGAATGGATTTCCATAAATTTTACTTTGATAATGCTTCAGGAAAAAGCT
+Matches=84, Start=1119, Direction=0, Identical=66
CCCDEDCCFFFFFFGHHGJJJIGIJIJJJJJJIEJJIJIJJJJJJIIIJJJIJJJIJHJJJJJJJJJJJJJJJHJJJJJJJJJJJJJHHHHHFFFFFCCC
@HWI-ST766:112:C0EYVACXX:2:1305:14254:154501 2:N:0:ACAGTG
ATCCACACATGACTGCTTTTGAACCTGAGGCATTGGGTAATTTAATTGAAGGAATGGATTTCCATAAATTTTACTTTGATAATGCTTCAGGAAAAAGCTG
+Matches=84, Start=1120, Direction=0, Identical=84
@@@DFFFDFHHGHEGIIHJIIGIIJGIIFHIGGGHIJ@FFGIIJJIJG<GFHIIJJIIIIGFCAFGGAHHIEIEHHHF@HEDDE@CDEDEECDDDABB@C
@HWI-ST766:112:C0EYVACXX:2:1207:1501:110015 2:N:0:ACAGTG
ATCCACACATGACTGCTTTTGAACCTGAGGCATTGGGTAATTTAATTGAAGGAATGGATTTCCATAAATTTTACTTTGATAATGCTTCAGGAAAAAGCTG
+Matches=84, Start=1120, Direction=0, Identical=84
;;A@DEEEFFFFFHFGHHHEIJIJJIECIJJIIIGJHJIIJJJIHGHGADGAIJJIIJIJJJJJJJJJJJIHHJJIIIGIJJJIIFIHHHHFDDAFFCCC
@HWI-ST766:112:C0EYVACXX:2:2106:16943:155928 2:N:0:ACAGTG
TCCACACATGACTGCTTTTGAACCTGAGGCATTGGGTAATTTAATTGAAGGAATGGATTTCCATAAATTTTACTTTGATAATGCTTCAGGAAAAAGCTGT
+Matches=83, Start=1121, Direction=0, Identical=83
CDEDEDEEDDDFFHHHHHHJJIJJJJJJJJJJJJJJJJJJJJIJJJJJIJJJJJIJJJJJJJJJJJJJJJHHJJJJJJJJJJJJJJIHHHHHFFFFFCCC
@HWI-ST766:112:C0EYVACXX:2:2106:16943:155928 1:N:0:ACAGTG
CCACACATGACTGCTTTTGAACCTGAGGCATTGGGTAATTTAATTGAAGGAATGGATTTCCATAAATTTTACTTTGATAATGCTTCAGGAAAAAGCTGTA
+Matches=82, Start=1122, Direction=0, Identical=82
CCCFFFFFHHHHHJJJJJJJIJJJJIJJJIJJJJJGIJJJJJJJJIJIJJJJJJJIEIJJJIJJJIJIJJIGJGHHEHHFFFFFFFFCEEEEDDDDDDDA
@HWI-ST766:112:C0EYVACXX:2:1302:20367:126515 1:N:0:ACAGTG
CACACATGACTGCTTTTGAACCTGAGGCATTGGGTAATTTAATTGAAGGAATGGATTTCCATAAATTTTACTTTGATAATGCTTCAGGAAAAAGCTGTAA
+Matches=81, Start=1123, Direction=0, Identical=81
CCCFFFFFHHHHHJJJJJJJJJJJJJJIJJJJJJDGIJJJJJJJIJJJJIJIJJJJJJJJJJJJJJJJJJJIJJHEHHGHHFFFFFFFCEEDDDDDDCDE
@HWI-ST766:112:C0EYVACXX:2:2302:12264:105453 2:N:0:ACAGTG
CACACATGACTGCTTTTGAACCTGAGGCATTGGGTAATTTAATTGAAGGAATGGATTTCCATAAATTTTACTTTGATAATGCTTCAGGAAAAAGCTGTAA
+Matches=81, Start=1123, Direction=0, Identical=81
CCCFFFFFHHHHHJJJJJJJJJJJJJJJJIJJJJDHIJJJJJIJJJJJJJHIJJJIJJJJJJJJJJJJJJJJJJHHGHHHGFFFFFFFEEEEDDDDDDDE
@HWI-ST766:112:C0EYVACXX:2:2306:16182:160496 2:N:0:ACAGTG
CACACATGACTGCTTTTGAACCTGAGGCATTGGGTAATTTAATTGAAGGAATGGATTTCCATAAATTTTACTTTGATAATGCTTCAGGAAAAAGCTGTAA
+Matches=81, Start=1123, Direction=0, Identical=81
CCCFFFFFHHHHHJJJJJJJJJJIJJJJJJJJJJHIJJJJJJJJFGIJIJFHIJJJJIJJJJJJJJJIJJJJIJHHHHHGHFFFFFFFEEEEDDDCDDDD
@HWI-ST766:112:C0EYVACXX:2:2104:5726:83806 1:N:0:ACAGTG
CACACATGACTGCTTTTGAACCTGAGGCATTGGGTAATTTAATTGAAGGAATGGATTTCCATAAATTTTACTTTGATAATGCTTCAGGAAAAAGCTGTAA
+Matches=81, Start=1123, Direction=0, Identical=81
CCCFFFFFHHHHHJJJJJJJJJJJJJJJJJJJJJ:DHIJJJJJJJJJJJJJIJJJJJJJJJJJJJJJJJJJJJJHFFHHGHFFFFFFFEEEEDDDDDDDE
@HWI-ST766:112:C0EYVACXX:2:1305:5169:191621 2:N:0:ACAGTG
ACACATGACTGCTTTTGAACCTGAGGCATTGGGTAATTTAATTGAAGGAATGGATTTCCATAAATTTTACTTTGATAATGCTTCAGGAAA
+Matches=80, Start=1124, Direction=0, Identical=80
)B;EAEAACDEDHD>GGFDCJIGGGDB@GHGIGHEIIIHGFCFGEJJIIGJGGIHHGIJIEGJIJIHCACAIGHIHGFHDADADFFD@<@
@HWI-ST766:112:C0EYVACXX:2:1305:1942:63097 2:N:0:ACAGTG
ACATGACTGCTTTTGAACCTGAGGCATTGGGTAATTTAATTGAAGGAATGGATTTCCATAAATTTTACTTTGATAATGCTTCAGGAAAAAGCTGTAAATC
+Matches=78, Start=1126, Direction=0, Identical=78
CCCFFFFFHHHHHJJJJJJJJJJJJJJJJJJEHIJJJJJJJJJJJJJJIJHIJJJJJJJJJJJJJJJJJJJJJIJJHHHHHHHFFFFFECCEDDDDDDF>
@HWI-ST766:112:C0EYVACXX:2:1308:2811:112335 1:N:0:ACAGTG
ACATGACTGCTTTTGAACCTGAGGCATTGGGTAATTTAATTGAAGGAATGGATTTCCATAAATTTTACTTTGATAATGCTTCAGGAAAAAGCTGTAAATC
+Matches=78, Start=1126, Direction=0, Identical=78
;CEECADFFDFFFGHGHEGAJJIHHIIJJJJIGJJJJJJIJIHJIJJJJJJJIIIJJJIJJJIIIHHJJJJIJJJJIIJJIJIJIJJHHHHHFFFFFCCC
@HWI-ST766:112:C0EYVACXX:2:2302:3625:4286 2:N:0:ACAGTG
CATGACTGCTTTTGAACCTGAGGCATTGGGTAATTTAATTGAAGGAATGGATTTCCATAAATTTTACTTTGATAATGCTTCAGGAAAAAGCTGTAAATCT
+Matches=77, Start=1127, Direction=0, Identical=77
C@CFFFFFHHHHHIJGJJJJGIJIHJJJJJCGGIJJIIJJIIJJJJJJJJIIHIJJJJJJHJIJJIJJIJJIJJIIJHHHHHHFFFFFEDEEDDCDDFC@
@HWI-ST766:112:C0EYVACXX:2:2106:9316:100865 1:N:0:ACAGTG
ATGACTGCTTTTGAACCTGAGGCATTGGGTAATTTAATTGAAGGAATGGATTTCCATAAATTTTACTTTGATAATGCTTCAGGAAAAAGCTGTAAATCTT
+Matches=76, Start=1128, Direction=0, Identical=76
CCCFFFFFHHHHHJJJJJJJJJIJJJJJJEGIJJJJJJJJJIIJJJHJJJJJJIJJIJGIIJJJJJJJIJGJJJIHIHHHHHHFFFFEDECEDDECDDDD
@HWI-ST766:112:C0EYVACXX:2:1304:4340:198132 2:N:0:ACAGTG
GACTGCTTTTGAACCTGAGGCATTGGGTAATTTAATTGAAGGAATGGATTTCCATAAATTTTACTTTGATAATGCTTCAGGAAAAAGCTGTAAATCTTTG
+Matches=74, Start=1130, Direction=0, Identical=74
3A@A@C>ECCCCFEHEEFGGAHD>A:HE@HCCHIIIIGHIIGEFDCEHHJJIGIGEHIDHGIHIHGIGHBEGDIJHCIIIIIGHGFBBHDFHBFDDF@?B
@HWI-ST766:112:C0EYVACXX:2:2301:5760:62344 1:N:0:ACAGTG
GACTGCTTTTGAACCTGAGGCATTGGGTAATTTAATTGAAGGAATGGATTTCCATAAATTTTACTTTGATAATGCTTCAGGAAAAAGCTGTAAATCTTTG
+Matches=74, Start=1130, Direction=0, Identical=74
>AEEBAED?DD@CHHHHHJIIIIHHIJIGJJIJIJJJJJIGIGCJJIHIHIJJIJJIIJIGFFJIJJJJJIJJJJGIJIJIJJJJIJHGHGHFFFFF@@@
@HWI-ST766:112:C0EYVACXX:2:2107:2634:48621 2:N:0:ACAGTG
GACTGCTTTTGAACCTGAGGCATTGGGTAATTTAATTGAAGGAATGGATTTCCATAAATTTTACTTTGATAATGCTTCAGGAAAAAGCTGTAAATCTTTG
+Matches=74, Start=1130, Direction=0, Identical=74
AEEEEEEFFFFFFHHHHHJIIJIHGHJJJJJJJJJJJJJJJJJJJIJJJIJJJJJJIJJJJIJJJJJJJJJJJJJJJJJJJJJJJJJHHHHHFFFFFCCC
@HWI-ST766:112:C0EYVACXX:2:1304:2226:37951 2:N:0:ACAGTG
GACTGCTTTTGAACCTGAGGCATTGGGTAATTTAATTGAAGGAATGGATTTCCATAAATTTTACTTTGATAATGCTTCAGGAAAAAGCTGTAAATCTTTG
+Matches=74, Start=1130, Direction=0, Identical=74
?C@@@>@FFFFFDHHHHHJIIIIIJIJJJJJJIIIIJJJJJJJIIJIJIHGJIIJJJJJIGEDJJJJJIJJJJJJJJJJJJJJJJJJHGHHHFFFFFCCC
@HWI-ST766:112:C0EYVACXX:2:1207:15756:148149 2:N:0:ACAGTG
TGCTTTTGAACCTGAGGCATTGGGTAATTTAATTGAAGGAATGGATTTCCATAAATTTTACTTTGATAATGCTTCAGGAAAAAGCTGTAAATCTTTG
+Matches=71, Start=1133, Direction=0, Identical=71
#@;;?;CFEC@FHHHC@;GGF@IGIGGGJIGJIIJEHIJJIHDHEIFGEIJIEIGGIHG?HECIJJIGIJJJIIIGJIIJJJJJHHHGHFFFFF@CC
@HWI-ST766:112:C0EYVACXX:2:2106:10665:196318 1:N:0:ACAGTG
TGCTTTTGAACCTGAGGCATTGGGTAATTTAATTGAAGGAATGGATTTCCATAAATTTTACTTTGATAATGCTTCAGGAAAAAGCTGTAAATCTTTGAAT
+Matches=71, Start=1133, Direction=0, Identical=71
?EECCCEFFFFFHHHGHIJIIIJIHIJJJJIJJJJJIJJJJJJJJJJJJJJJJIJJJIIHJJJJJJJJJJJJJJIJJJJIJJIGJJJHHHHHFFFFFCCC
@HWI-ST766:112:C0EYVACXX:2:2306:16182:160496 1:N:0:ACAGTG
TTTTGAACCTGAGGCATTGGGTAATTTAATTGAAGGAATGGATTTCCATAAATTTTACTTTGATAATGCTTCAGGAAAAAGCTGTAAATCTTTGAATACC
+Matches=68, Start=1136, Direction=0, Identical=68
DDECEEEFFFFHHHHHJJIEJGIIIGHGIHIJIIJJJJJJJJJJJJJJJJJJIHBFHJJJJJJJJJIGJJJJJJJJJJJJJJJJJJJGHHHHFFFFD?CB
@HWI-ST766:112:C0EYVACXX:2:1206:14401:105280 1:N:0:ACAGTG
TTGAACCTGAGGCATTGGGTAATTTAATTGAAGGAATGGATTTCCATAAATTTTACTTTGATAATGCTTCAGGAAAAAGCTGTAAATCTTTGAATACCAC
+Matches=66, Start=1138, Direction=0, Identical=66
BC@FFFFFHHHHHJJJJJICHHIJJJJJJJJJJJJJJJJJJJJJJJJJJJJJJJJIJJJIIJJJIJJJJJIIIJJIJHHHGFDDFEDEEEDCECDDDDDC
@HWI-ST766:112:C0EYVACXX:2:1102:17519:110793 1:N:0:ACAGTG
TTGAACCTGAGGCATTGGGTAATTTAATTGAAGGAATGGATTTCCATAAATTTTACTTTGATAATGCTTCAGGAAAAAGCTGTAAATCTTTGAATACCAC
+Matches=66, Start=1138, Direction=0, Identical=66
EEEEEEFFFFFGEHHJJJJJIIJJHJIJIIJJJJJJJJJJIJJJJJJJJJIGGGHJJJJJJIJJJJJJJJJJJJJJJJJJJJJJJJJHHHHHFFEDFBBB
@HWI-ST766:112:C0EYVACXX:2:2202:11767:112081 2:N:0:ACAGTG
AACCTGAGGCATTGGGTAATTTAATTGAAGGAATGGATTTCCATAAATTTTACTTTGATAATGCTTCAGGAAAAAGCTGTAAATCTTTGAATACCA
+Matches=63, Start=1141, Direction=0, Identical=63
CCCFFFFFHHHHHJJJGHIIJJJJIJJJJJJJJJJJIIIIIJJJJJIJJJHHIIJJIIJJIJGJJJJIIIJJJIFHGGFHFEDFFFFFFECCEEE3
@HWI-ST766:112:C0EYVACXX:2:1106:6054:184272 1:N:0:ACAGTG
ACCTGAGGCATTGGGTAATTTAATTGAAGGAATGGATTTCCATAAATTTTACTTTGATAATGCTTCAGGAAAAAGCTGTAAATCTTTGAATACCACAATC
+Matches=62, Start=1142, Direction=0, Identical=62
CCCFFFFFHHHHHJJFHIJJJJJJJIJJJJJJIJJJJIJJJJJJJJJJJJJJJJJJIJJJIIJJJJJJIJJJJJJEEHFHHEHFFFFEFEECEEEEDDC>
@HWI-ST766:112:C0EYVACXX:2:2208:18463:79771 2:N:0:ACAGTG
CCTGAGGCATTGGGTAATTTAATTGAAGGAATGGATTTCCATAAATTTTACTTTGATAATGCTTCAGGAAAAAGCTGTAAATCTTTGAATACC
+Matches=61, Start=1143, Direction=0, Identical=61
B@@DBD<BFHHHGBCFHHIGEFC>CDHIIJFGIIIFGHHGIGGHGGHIHJJJGEFGIJEGDGGIJJIBEGEICHAEHHFEHFACEFDD@BCE(
@HWI-ST766:112:C0EYVACXX:2:2308:13918:152362 2:N:0:ACAGTG
CTGAGGCATTGGGTAATTTAATTGAAGGAATGGATTTCCATAAATTTTACTTTGATAATGCTTCAGGAAAAAGCTGTAAATCTTTGAATACCACAATCTT
+Matches=60, Start=1144, Direction=0, Identical=60
BC@DDDDDHGHHHEHIIHIHGIJJHIIJGIJJJIJIIJJIJIIGIIJFIIFHIJJJJJDGGHHJECHGHGIIGGIJH>ECEFGFFFFFFFCEEEDDDDCA
@HWI-ST766:112:C0EYVACXX:2:1306:15196:156123 2:N:0:ACAGTG
CTGAGGCATTGGGTAATTTAATTGAAGGAATGGATTTCCATAAATTTTACTTTGATAATGCTTCAGGAAAAAGCTGTAAATCTTTGAATACCACAATCTT
+Matches=60, Start=1144, Direction=0, Identical=60
EEEDEDEFDFHHHHHHFIJIIIIJJJJJJJJIHJJJJIJJIIJIHGBGHHJJJJJJJIJIJIJJJJIJJJJIJJJJJJJIIIJJJJJHHFHHDFFFFCCB
@HWI-ST766:112:C0EYVACXX:2:1304:3201:38222 2:N:0:ACAGTG
ATTGGGTAATTTAATTGAAGGAATGGATTTCCATAAATTTTACTTTGATAATGCTTCAGGAAAAAGCTGTAAATCTTTGAATACCACAATCTTGAATCCT
+Matches=53, Start=1151, Direction=0, Identical=53
>CCCBFFFFFFHHHHGHIJJJJJIIJJJJJJJJIJIJJJIHJJJJIJJIGJJJJJJJIJJJJJJJIJJJJJJJJJJJJIJJHFIHHJHHHHHFFFFD@@@
@HWI-ST766:112:C0EYVACXX:2:2101:21128:57101 2:N:0:ACAGTG
TGGGTAATTTAATTGAAGGAATGGATTTCCATAAATTTTACTTTGATAATGCTTCAGGAAAAAGCTGTAAATCTTTGAATACCACAATCTTGAATCCTAC
+Matches=51, Start=1153, Direction=0, Identical=51
@CCFDDEFHHHHGIIJIIJIJIIJJJJJGIJGIJIIJJJIJJJIJIJJIJHIJJJJJJJJJJJJICHHIIJGGIJGBGGIGIAEHFA@BDEFCCCCCEED
@HWI-ST766:112:C0EYVACXX:2:1305:16456:69301 1:N:0:ACAGTG
AATTTAATTGAAGGAATGGATTTCCATAAATTTTACTTTGATAATGCTTCAGGAAAAAGCTGTAAATCTTTGAATACCACAATCTTGAATCCTACAGTTC
+Matches=46, Start=1158, Direction=0, Identical=46
CCCFFFFFHHHGHJJJIJJJJJJJJJJJJIJJIJJJJJJJJGIJIJJJJJJJJJJJJJJJJJIIJJJJJJJJIJIHJIIJJHHHHHFFFFFFFEEEEFE@
@HWI-ST766:112:C0EYVACXX:2:2303:20890:159520 1:N:0:ACAGTG
ATTTAATTGAAGGAATGGATTTCCATAAATTTTACTTTGATAATGCTTCAGGAAAAAGCTGTAAATCTTTGAATACCACAATCTTGAATCCTACAGTTCA
+Matches=45, Start=1159, Direction=0, Identical=45
CCCFFDFFFHHHAHIJJJJJJJJGIIJJHIIIJIIJJJFIIIJJGJJJJIIJIIIJGHIJJHG>BFGHHGGGGEGGGECEHHEFHEFFFFFFAEDCEEE@
@HWI-ST766:112:C0EYVACXX:2:2302:3625:4286 1:N:0:ACAGTG
GAAGGAATGGATTTCCATAAATTTTACTTTGATAATGCTTCAGGAAAAAGCTGTAAATCTTTGAATACCACAATCTTGAATCCTACAGTTCATCTTTTAG
+Matches=37, Start=1167, Direction=0, Identical=37
CEEDFFDC>FFFHHCHHFIJIIHDBGJJJJJHEHHJJJIIJJHIJJJIIHJIGIJJJIJJJJIGGGFJHHJJJIJJJJJIHJJJIJJHGHGHFFFFFCCC
@HWI-ST766:112:C0EYVACXX:2:2302:2483:192423 2:N:0:ACAGTG
AAGGAATGGATTTCCATAAATTTTACTTTGATAATGCTTCAGGAAAAAGCTGTAAATCTTTGAATACCAAAATCTTGAATCCTACAGTTCATCTTTTAGG
+Matches=36, Start=1168, Direction=0, Identical=36
CCCFFFFFHHHHHJJJJJJJJJJJJJJJJJJJJJJJJJJJJJJJJJJJJJIIJJJIJJJJJJIIJJJJJJJIJJJJIJJJJHHHHHFFFFFFFEEEEEEC
@HWI-ST766:112:C0EYVACXX:2:2302:13605:82796 2:N:0:ACAGTG
GGAATGGATTTCCATAAATTTTACTTTGATAATGCTTCAGGAAAAAGCTGTAAATCTTTGAATACCACAATCTTGAATCCTACAGTTCATCTTTTAGGAG
+Matches=34, Start=1170, Direction=0, Identical=34
CCBFFFFFHHHHHJJIJJJJJJJJJJJJJJJJJJJJJJJJIIJJJJIJJJGHIIJIJJJJJG@DGHHIJJIJIIIIIJJJIFFFHHHFFFFFDEDECEEC
@HWI-ST766:112:C0EYVACXX:2:1202:19836:166700 1:N:0:ACAGTG
GGAATGGATTTCCATAAATTTTACTTTGATAATGCTTCAGGAAAAAGCTGTAAATCTTTGAATACCACAATCTTGAATCCTACAGTTCATCTTTTAGGAG
+Matches=34, Start=1170, Direction=0, Identical=34
;EEDECFFEFFFHHHHHHHJIHGIIJJJJIJJJJJIJJHHJJJJJJJJJJJJJJJJJJJJJIIGIHFJIIHJJIJJJIJJJHIJJJJHHHHHFFFFFCCC
@HWI-ST766:112:C0EYVACXX:2:2108:16206:93312 1:N:0:ACATTG
GGAATGGATTTCCATAAATTTTACTTTGATAATGCTTCAGGAAAAAGCTGCAAATCTTTGAATACCACAATCTTGAATCCTACAGTTCATCTTTTAGGAG
+Matches=34, Start=1170, Direction=0, Identical=34
>EEEECDFFDEFHHHHHHHGIGGJIJJIJJJJIJJJJJJIJJJJJJJJIIJJJJJJIJJJJGHGIHHJJJIIJJJJJJJJJJJJJJJHHHHHFFFFFCCC
@HWI-ST766:112:C0EYVACXX:2:1101:9021:103555 2:N:0:ACAGTG
AATGGATTTCCATAAATTTTACTTTGATAATGCTTCAGGAAAAAGCTGTAAATCTTTGAATACCACAATCTTGAATCCTACAGTTCATCTTTTAGGAGAA
+Matches=32, Start=1172, Direction=0, Identical=32
CCCFFFFFHHHHHJJJJJJJJJJJJJJJJJJJIJJJJJIJJJJJJJJJJJFIJJJJJJJJIJJGHIJJIIJJJJJJJJJJIHGHHHHFEDFFFFDEEED?
@HWI-ST766:112:C0EYVACXX:2:1302:20367:126515 2:N:0:ACAGTG
ATGGATTTCCATAAATTTTACTTTGATAATGCTTCAGGAAAAAGCTGTAAATCTTTGAATACCACAATCTTGAATCCTACAGTTCATCTTTTAGGAGAAG
+Matches=31, Start=1173, Direction=0, Identical=31
CCEEEDFFFFFFFHHHGHFGIJJJJJJJJJJJIIJJJJJJJJJJJJJIHHJJJJJJJJJHFJIHJIJIJJJJJIHJJJJJJIHIIJIHHHHHFFFFFCCC
@HWI-ST766:112:C0EYVACXX:2:2106:15994:128776 1:N:0:ACAGTG
TGGATTTCCATAAATTTTACTTTGATAATGCTTCAGGAAAAAGCTGTAAATCTTTGAATACCACAATCTTGAATCCTACAGTTCATCTTTTAGGAGAAGA
+Matches=96, Start=1174, Direction=0, Identical=96
@@@FFFFFGHHGHGIJJJGIIIJIIGIIIIIJJJJJIIJJGIGIGIDGGIJJJJGHIGIIIGGIIHHHIIIJGIJCHJJJIHHHHHGHFFFFFB@A?>C#
@HWI-ST766:112:C0EYVACXX:2:1301:15189:75530 2:N:0:ACAGTG
GATTTCCATAAATTTTACTTTGATAATGCTTCAGGAAAAAGCTGTAAATCTTTGAATACCACAATCTTGAATCCTACAGTTCATCTTTTAGGAGAAGATG
+Matches=94, Start=1176, Direction=0, Identical=94
@@@FFFFFHHHDFGHJJIIGJJIIIJJJIA<EGHJJIJJIIIIIFHIIIIGIJIIEHIIFHIJGGIGHHIEGIGIGIIHHIIHGG=CHH<?@CD=ACCC5
@HWI-ST766:112:C0EYVACXX:2:2307:9878:160471 2:N:0:ACAGTG
ATTTCCATAAATTTTACTTTGATAATGCTTCAGGAAAAAGCTGTAAATCTTTGAATACCACAATCTTGAATCCTACAGTTCATCTTTTAGGAGAAGATGG
+Matches=93, Start=1177, Direction=0, Identical=93
>ACCCEDC@FCBHFHCFGHIGDCIIHGIHGGGCJJJJIHDEGICJIIIHIJIIIFDCIGFIIIIJIIIGHFIIHJJJJIJJJHJJJJHHHHHFFFFFCCC
@HWI-ST766:112:C0EYVACXX:2:2205:15861:80112 2:N:0:ACAGTG
TTTCCATAAATTTTACTTTGATAATGCTTCAGGAAAAAGCTGTAAATCTTTGAATACCACAATCTTGAATCCTACAGTTCATCTTTTAGGAGAAGATGGT
+Matches=92, Start=1178, Direction=0, Identical=92
3ECDDEFFFFFFFHHFFHHJIJIJIJIJIJJJJJIJIJIJJHJJJJHGHHIGEIHDIHGJJIIJJJIJJJJJIHJJJJGEJIIJJIJHHHHHFFFFFB@C
@HWI-ST766:112:C0EYVACXX:2:2107:5342:25445 1:N:0:ACAGTG
TTTCCATAAATTTTACTTTGATAATGCTTCAGGAAAAAGCTGTAAATCTTTGAATACCACAATCTTGAATCCTACAGTTCATCTTTTAGGAGAAGATGGT
+Matches=92, Start=1178, Direction=0, Identical=92
CCCFFFFFHGHHHJJIJJJJJJJJGIJJIJJIIHIIJIJJJJIIJJJJJJJIIJJJJJIJJIGIJJGGEHIGIIJHIGIJIGHHHHFFEEDFD@C@ACC>
@HWI-ST766:112:C0EYVACXX:2:1204:8097:195119 2:N:0:ACAGTG
TTCCATAAATTTTACTTTGATAATGCTTCAGGAAAAAGCTGTAAATCTTTGAATACCACAATCTTGAATCCTACAGTTCATCTTTTAGGAGAAGATGGTG
+Matches=91, Start=1179, Direction=0, Identical=91
@@@FFFFFHGHGFGIJJIIGGIIGIIGIIJJJIJIJJJJJIFFIIIJJIIHEGFIIJIJJIIJJIIHHEFHIJJJJIGIJIJEFEHHGDDFDFECECE>C
@HWI-ST766:112:C0EYVACXX:2:2105:5268:169147 2:N:0:ACAGTG
CCATAAATTTTACTTTGATAATGCTTCAGGAAAAAGCTGTAAATCTTTGAATACCACAATCTTGAATCCTACAGTTCATCTTTTAGGAGAAGATGGTGCT
+Matches=89, Start=1181, Direction=0, Identical=89
@@@FFFBEHGHHDGGGDDEFIGGIJJIIII@HGHAEGHGFHGGIHGHIIIGHJEFDGHHGGDCFECCGDEHGCCDG7=C@AAE>E9?BDFFFEEEC;>A@
@HWI-ST766:112:C0EYVACXX:2:1104:17942:17534 2:N:0:ACAGTG
TAAATTTTACTTTGATAATGCTTCAGGAAAAAGCTGTAAATCTTTGAATACCACAATCTTGAATCCTACAGTTCATCTTTTAGGAGAAGA
+Matches=86, Start=1184, Direction=0, Identical=86
B@CDDDFFFDFFHGI>GGJJGCGHGGIEHGJJIIGGHGIIHJIJJHGICGBBFGIIIJIHIIJHIJJJJIEIIGIGGIJCGCCEFHB@@3
@HWI-ST766:112:C0EYVACXX:2:2106:5227:82419 2:N:0:ACAGTG
AAATTTTACTTTGATAATGCTTCAGGAAAAAGCTGTAAATCTTTGAATACCACAATCTTGAATCCTACAGTTCATCTTTTAGGAGAAGATGGTGCTTGTG
+Matches=85, Start=1185, Direction=0, Identical=85
CDEEEECCEEFFFFFEHHHHHGJJJJIJJJJJJJIIJJJIIHGJJGGGDGGGIIJJJIIIIHCJGGJJJIIIHHGHHHHIIIJIJJJHHHHHDFFFF@@@
@HWI-ST766:112:C0EYVACXX:2:1303:8085:40898 2:N:0:ACAGTG
AAATTTTACTTTGATAATGCTTCAGGAAAAAGCTGTAAATCTTTGAATACCACAATCTTGAATCCTACAGTTCATCTTTTAGGAGAAGATGGTGCTTGTG
+Matches=85, Start=1185, Direction=0, Identical=85
5C>ECEC>;CFDEDCBCFDEHHDGGIJJJIJGDJIIIJIGIIGJIIGCHEGFJHEGIHF>HEFIHIEGIIIHIHFGJGIGIGGJGIIHDDDGFFFFFCCC
@HWI-ST766:112:C0EYVACXX:2:1307:15098:136024 2:N:0:ACAGTG
TTACTTTGATAATGCTTCAGGAAAAAGCTGTAAATCTTTGAATACCACAATCTTGAATCCTACAGTTCATCTTTTAGGAGAAGATGGTGCTTGTGTCGCA
+Matches=80, Start=1190, Direction=0, Identical=80
@CCFFFFFGHHHHJJJIJIJJJJJJJJJJJIJJJJJJJJFIIJJJJJJJIGIIJJJJJJJJJJJJJJJJJJJJJJIIJJJHHHHHFFEFFFEEEEEDDD>
@HWI-ST766:112:C0EYVACXX:2:2301:6269:27857 1:N:0:ACAGTG
TACTTTGATAATGCTTCAGGAAAAAGCTGTAAATCTTTGAATACCACAATCTTGAATCCTACAGTTCATCTTTTAGGAGAAGATGGTGCTTGTGTCGCAT
+Matches=79, Start=1191, Direction=0, Identical=79
@CCDDEDEDDDDEEEEEEFFFFFEFHHHHHJJIJJJJJJJIHFJIHJJJIJJJJIIGJIIIJJJJJJJIJJJJJJJJJJJJJJJJJJGHHHHFFFFFCCC
@HWI-ST766:112:C0EYVACXX:2:1206:14401:105280 2:N:0:ACAGTG
TCTTTGATAATGCTTCAGGAAAAAGCTGTAAATCTTTGAATACCACAATCTTGAATCCTACAGTTCATCTTTTAGGAGAAGATGGTGCTTGTGTCGCATA
+Matches=77, Start=1192, Direction=0, Identical=77
#DDDEDEDCDCDDDEEEECFFFFFFHHHHHHIGJJIIJJHHCIHHJJIHFJJJJJIJJJJJJJJJJJIJJJJJJJJJJJJJJIJJJJHHHHHFFFFFCCC
@HWI-ST766:112:C0EYVACXX:2:2302:12264:105453 1:N:0:ACAGTG
CTTTGATAATGCTTCAGGAAAAAGCTGTAAATCTTTGAATACCACAATCTTGAATCCTACAGTTCATCTTTTAGGAGAAGATGGTGCTTGTGTCGCATAC
+Matches=77, Start=1193, Direction=0, Identical=77
CDDEDDDDDDDDCEEECEDFFFDBDGGHHHHJJJIJJJIHGJIIJJJJJJJJJJIJJIIJJJJJGIIJJJJJJJJJIJJJJJJJJJJHHHHHFFFFFBBC
@HWI-ST766:112:C0EYVACXX:2:1301:10237:114726 2:N:0:ACAGTG
TTTGATAATGCTTCAGGAAAAAGCTGTAAATCTTTGAATACCACAATCTTGAATCCTACAGTTCATCTTTTAGGAGAAGATGGTGCTTGTGTCGCATACA
+Matches=76, Start=1194, Direction=0, Identical=76
CCCFFFFFHHHHHJJJJJJJJJJIJJIJIJJJJJJJGHIIIIJJJJJJJJJJIJJJJIJJJHJJJJJJJJJJJJIGEHJHHHHADFFFFFECEDDDDDC:
@HWI-ST766:112:C0EYVACXX:2:2308:11165:24680 1:N:0:ACAGTG
TTTGATAATGCTTCAGGAAAAAGCTGTAAATCTTTGAATACCACAATCTTGAATCCTACAGTTCATCTTTTAGGAGAAGATGGTGCTTGTGTCGCA
+Matches=76, Start=1194, Direction=0, Identical=76
@<@DDDEDDFDHDHBEFF;FFCFEFHACDHFHEGEE@ED?CFGGHBDFGEHGFFH?F<BBDHAHAHIHAGGIII=@@DG?;AH7;;CBD6>C;=='
@HWI-ST766:112:C0EYVACXX:2:1103:11891:122239 1:N:0:ACAGTG
TGATAATGCTTCAGGAAAAAGCTGTAAATCTTTGAATACCACAATCTTGAATCCTACAGTTCATCTTTTAGGAGAAGATGGTGCTTGTGTCGCATACATA
+Matches=74, Start=1196, Direction=0, Identical=74
CCCFFFFFHHHHHJJJJJJJIJJJJJJIJJJJJJJJIIIIJJIJIJJJJJJJJJJJJJJIIJJJJJJJJJIIGIJIGHHHHAHHFFFBCCCDDDDDDDEC
@HWI-ST766:112:C0EYVACXX:2:1107:8540:84668 1:N:0:ACAGTG
ATAATGCTTCAGGAAAAAGCTGTAAATCTTTGAATACCACAATCTTGAATCCTACAGTTCATCTTTTAGGAGAAGATGGTGCTTGTGTCGCATACATACG
+Matches=72, Start=1198, Direction=0, Identical=72
CCCFFFFFHHHHHJJJJJIJJIHHJJJJJJJJJJJJJJJJIJIJJJJJJJJJIEHIJJJJJJJJJJJJJGHIIJJGIHH>EHEEF@DDEDDDDDDCDEDB
@HWI-ST766:112:C0EYVACXX:2:2101:9339:172879 1:N:0:ACAGTG
ATAATGCTTCAGGAAAAAGCTGTAAATCTTTGAATACCACAATCTTGAATCCTACAGTTCATCTTTTAGGAGAAGATGGTGCTTGTGTCGCATACATACG
+Matches=72, Start=1198, Direction=0, Identical=72
CCCFFFFFHHHHHJJJJJJJJJIIJJJJJJJJJJJJIIJJJJIJJJIJJJJJJJJJJJJJJJJJJJJJJJIJIIIIIIHEHHHHFFFFFDDCDDDDEEDD
@HWI-ST766:112:C0EYVACXX:2:1307:5664:98311 1:N:0:ACAGTG
ATAATGCTTCAGGAAAAAGCTGTAAATCTTTGAATACCACAATCTTGAATCCTACAGTTCATCTTTTAGGAGAAGATGGTGCTTGTGTCGCATACATACG
+Matches=72, Start=1198, Direction=0, Identical=72
@CCFFFFFHHHHHJJJJJJJIJHHIJJIJJJJJJIJGJJJJIJJJJGIJIJJJIJJJJIJJIJJJJJJJHGCHGJGGIHCHHEHF@BBDDDDDDDDCDC9
@HWI-ST766:112:C0EYVACXX:2:1104:17942:17534 1:N:0:ACAGTG
ATAATGCTTCAGGAAAAAGCTGTAAATCTTTGAATACCACAATCTTGAATCCTACAGTTCATCTTTTAGGAGAAGATGGTGCTTGTGTCGCATACATACG
+Matches=72, Start=1198, Direction=0, Identical=72
A@CCACCCCCC@CC@CCCCDFFFDCHHCEFGHHD>DIIIIIIGGIIGF9HCGFBGHDGG@CIHIGFBGEEGHGGE<GGHHCIIIIIHBFDDHBDAFF@@@
@HWI-ST766:112:C0EYVACXX:2:2107:15605:144307 1:N:0:ACAGTG
ATAATGCTTCAGGAAAAAGCTGTAAATCTTTGAATACCACAATCTTGAATCCTACAGTTCATCTTTTAGGAGAAGATGGTGCTTGTGTCGCATACATACG
+Matches=72, Start=1198, Direction=0, Identical=72
>@C@:5ACCCC>CCECCADDCDBC=C>>EHGEDGD=CGFIIIIIGIHIH@IIIIGIIHGIIHGIIIIIIIIGIIGIGHGG=IIIHBIHGHHHFFFFF@CC
@HWI-ST766:112:C0EYVACXX:2:2105:8318:61728 1:N:0:ACAGTG
TAATGCTTCAGGAAAAAGCTGTAAATCTTTGAATACCACAATCTTGAATCCTACAGTTCATCTTTTAGGAGAAGATGGTGCTTGTGTCGCATACATACGA
+Matches=71, Start=1199, Direction=0, Identical=71
:DDCAACDCDDDDEEEDEFFFFFEHHHHHHHJIHDJIIJJJIJJIIJJIJIJJJJJJJJJJJJJJJJJJJJJJIJJJJJIJJJJIJJHHHHHFFFFFCCC
@HWI-ST766:112:C0EYVACXX:2:1208:9009:141879 2:N:0:ACAGTG
ATGCTTCAGGAAAAAGCTGTAAATCTTTGAATACCACAATCTTGAATCCTACAGTTCATCTTTTAGGAGAAGATGGTGCTTGTGTCGCATACATACGACT
+Matches=69, Start=1201, Direction=0, Identical=69
CCCFFFFFHHHHHJJJJJJIIJJJJJJJJJJJJJJJJJJJJJJJJJJJJJGHJJJJJJJJJJJJJJJJJJJJJIIGEHHHGHHFCDFDDDDDDEDCDDDB
@HWI-ST766:112:C0EYVACXX:2:1308:12883:172069 2:N:0:ACAGTG
ATGCTTCAGGAAAAAGCTGTAAATCTTTGAATACCACAATCTTGAATCCTACAGTTCATCTTTTAGGAGAAGATGGTGCTTGTGTCGCATACATACGACT
+Matches=69, Start=1201, Direction=0, Identical=69
@DDDDDCCCDDDDEECCDEFFFFFFHHHFEGHHJIHJJJIJIJJJJJJHGJJJJJIJIHJIJJJJJJJJJJJJJJJJJIIJIIGIJIHHHHHFFDFFBCB
@HWI-ST766:112:C0EYVACXX:2:1208:14423:114101 1:N:0:ACAGTG
AGGAAAAAGCTGTAAATCTTTGAATACCACAATCTTGAATCCTACAGTTCATCTTTTAGGAGAAGATGGTGCTTGTGTCGCATACATACGACTTACTCAA
+Matches=62, Start=1208, Direction=0, Identical=62
CCCFFFFFHHHHHIJJJJJJJJJJJJJJJJJJJJJJJJJJJJJJJJJJJJJJJJJJJIJJIJJJJIJJJ@FHIJJJIHHHHFFFEDEECEDDBBCDDDC?
@HWI-ST766:112:C0EYVACXX:2:1301:8857:10380 1:N:0:ACAGTG
GGAAAAAGCTGTAAATCTTTGAATACCACAATCTTGAATCCTACAGTTCATCTTTTAGGAGAAGATGGTGCTTGTGTCGCATACATACGACTTACTCAAT
+Matches=61, Start=1209, Direction=0, Identical=61
CCCFFFFFHHHHHJJJJJJJJJJJJJJJJJJJJJJJJJJJJJJJJJJJJJJIJJJJJIJJJJIJJJJJHHIJJJIBGHHHFFFFDEDEEDDDDDDDDDDC
@HWI-ST766:112:C0EYVACXX:2:2302:2483:192423 1:N:0:ACAGTG
GGAAAAAGCTGTAAATCTTTGAATACCAAAATCTTGAATCCTACAGTTCATCTTTTAGGAGAAGATGGTGCTTGTGTCGCATACATACGACTTACTCAAT
+Matches=60, Start=1209, Direction=0, Identical=32
@DDDDDDCDDEDDDEEEEEFEFFFFFHHGHHIJJJJJJJJIHHIJJJJJIGJJJJJJJJJJJJJJJJJJJIJIHGIGJJJJJHIJIHHHFHHDDFFFCBB
@HWI-ST766:112:C0EYVACXX:2:1205:2423:119887 2:N:0:ACAGTG
GGAAAAAGCTGTAAATCTTTGAATACCACAATCTTGAATCCTACAGTTCATCTTTTAGGAGAAGATGGTGCTTGTGTCGCATACATACGACTTACTCAAT
+Matches=61, Start=1209, Direction=0, Identical=61
>DDDDDDDDDEDDEEEEEEFFCCC@FHHHHHJJJJJJJJJJJJJJIJJIHJJJJIJJJJJJJJJJJJJJJJJJJJJJJJJJJHJJJIHHHHHFDFFFCC@
@HWI-ST766:112:C0EYVACXX:2:1305:14254:154501 1:N:0:ACAGTG
AAAAAGCTGTAAATCTTTGAATACCACAATCTTGAATCCTACAGTTCATCTTTTAGGAGAAGATGGTGCTTGTGTCGCATACATACGACTTACTCAATAT
+Matches=59, Start=1211, Direction=0, Identical=59
>DCCCCC>5DDDDDEAEEEEDB;DCHHHHEHGHGJIIGHD@HCIJIHDGEJJIJJJIHDJIJJIHIIGJIGGIEHEGIHGGIGHHIIHHFFFDEDDD@@@
@HWI-ST766:112:C0EYVACXX:2:2104:5726:83806 2:N:0:ACAGTG
AAGCTGTAAATCTTTGAATACCACAATCTTGAATCCTACAGTTCATCTTTTAGGAGAAGATGGTGCTTGTGTCGCATACATACGACTTACTCAATATGTT
+Matches=56, Start=1214, Direction=0, Identical=56
@CDDDEDDDDDDDEEFDEA;FFDFFHHHHHHJJJJJIIJJJJJJJJJJHHJJJJJJJJJJJJJJIJJJJJJJJJJJIIJIHGIHGIIFFHHHFFFFFCCC
@HWI-ST766:112:C0EYVACXX:2:1308:9355:90874 1:N:0:ACAGTG
AAGCTGTAAATCTTTGAATACCACAATCTTGAATCCTACAGTTCATCTTTTAGGAGAAGATGGTGCTTGTGTCGCATACATACGACTTACTCAATATGTT
+Matches=56, Start=1214, Direction=0, Identical=56
CCCFFFDFHHHHHJJIIJJJJJJJJGIGIJJEIIGIIJJJJIJJJJJJJJJIJHHJIFGEHHJBFHHIJGIEHHI@EEFHFFFFFDDCDDCCDDDDDDE<
@HWI-ST766:112:C0EYVACXX:2:1105:18142:76047 1:N:0:ACAGTG
AAGCTGTAAATCTTTGAATACCACAATCTTGAATCCTACAGTTCATCTTTTAGGAGAAGATGGTGCTTGTGTCGCATACATACGACTTAT
+Matches=56, Start=1214, Direction=0, Identical=56
@BCFFFEFHHHHHJJJJJJJJJJJJJJJJJJJJJJJJJJJJJJJJJJJJJJJJJHJJJIJJJJFHIGIJIIGGIIHHHHGFEFFDDDDC3
@HWI-ST766:112:C0EYVACXX:2:2305:7605:114225 2:N:0:ACAGTG
CTGTAAATCTTTGAATACCACAATCTTGAATCCTACAGTTCATCTTTTAGGAGAAGATGGTGCTTGTGTCGCATACATACGACTTACTCAATATGTTGAT
+Matches=53, Start=1217, Direction=0, Identical=53
CCCDFFFFHHHHHFGGIJIJJIIJJJJJJJJJJJJJJJJJJJJJJJJJJJIJJIJJJJJJGJJJJJIJIJJJJJHHHHHHFFFDDEEEDDDDEDEFEDDA
@HWI-ST766:112:C0EYVACXX:2:2103:9599:108930 1:N:0:ACAGTG
TGTAAATCTTTGAATACCACAATCTTGAATCCTACAGTTCATCTTTTAGGAGAAGATGGTGCTTGTGTCGCATACATACGACTTACTCAATATGTTGATA
+Matches=52, Start=1218, Direction=0, Identical=52
CCCFFFFFHHHHHJJJJJJJJJJJJJJJJIJJJJJJIIIJJJJJJJJHIJGIIIJJJIIBFHJJJEHGHEIIIJHEHHHHFFFDEDEEDDDEDEFED@CC
@HWI-ST766:112:C0EYVACXX:2:2304:13473:54309 1:N:0:ACAGTG
GTAAATCTTTGAATACCACAATCTTGAATCCTACAGTTCATCTTTTAGGAGAAGATGGTGCTTGTGTCGCATACATACTACTTACTCAATATGTTGATAA
+Matches=51, Start=1219, Direction=0, Identical=51
CBCFFFFFHHHHHJJJJJJIJJJJJJJJJJJJJJJIJJIJJJJJJJJJJHIIJJJJJJIJJJJJHIHIJJJJJJHHHHHHFFFFFFFEEEEEEEEDCDDD
@HWI-ST766:112:C0EYVACXX:2:2106:9316:100865 2:N:0:ACAGTG
GTAAATCTTTGAATACCACAATCTTGAATCCTACAGTTCATCTTTTAGGAGAAGATGGTGCTTGTGTCGCATACATACGACTTACTCAATATGTTGATAA
+Matches=51, Start=1219, Direction=0, Identical=51
DDDDDDDCDEEEDCCDEEEFFFFFFHHHEHHJIJJJIJJIIJJJJJJJJIJJJJIJIJIJJJJJJJIJJJJIIJJJIIHFIIGFJIJHHGHHFFFFFCCC
@HWI-ST766:112:C0EYVACXX:2:2305:12044:47621 2:N:0:ACAGTG
TAAATCTTTGAATACCACAATCTTGAATCCTACAGTTCATCTTTTAGGAGAAGATGGTGCTTGTGTCGCATACATACGACTTACTCAATATGTTGATAAA
+Matches=50, Start=1220, Direction=0, Identical=50
CDDDDDDEEFEDDCDEEEEFFFFFFHHHHHHHJIJJJJJJJJJJJJJJIIJJJJJJJJJJJJJJJIJIJJIIJJJHJJIJIJGJJJJHHHHHFFFFFCCC
@HWI-ST766:112:C0EYVACXX:2:2302:13605:82796 1:N:0:ACAGTG
AAATCTTTGAATACCACAATCTTGAATCCTACAGTTCATCTTTTAGGAGAAGATGGTGCTTGTGTCGCATACATACGACTTACTCAATATGTTGATAAAA
+Matches=49, Start=1221, Direction=0, Identical=49
>DDCDDEEDDCC?DEEEEDFFFFFFHHHHHHGJJJJJIGJJJJJIJJJIJJJJIJJIJIJJJIIJJIJIIIIIJJJIHJIJEJJJJJHHHHHFFFFFCCC
@HWI-ST766:112:C0EYVACXX:2:1305:1942:63097 1:N:0:ACAGTG
AATCTTTGAATACCACAATCTTGAATCCTACAGTTCATCTTTTAGGAGAAGATGGTGCTTGTGTCGCATACATACGACTTACTCAATATGTTGATAAAAT
+Matches=48, Start=1222, Direction=0, Identical=48
CDDDDEEFDCC=DCCEEEDFFFFFFHHHHHHJJJJJJIJIJJJJJJJIJJJJJIJJIJJJJIGJJJJJIIJJIGJJJJJHHJJJJJJHHHHHFFFFFCCC
@HWI-ST766:112:C0EYVACXX:2:2308:14714:160962 1:N:0:ACAGTG
CTTTGAATACCACAATCTTGAATCCTACAGTTCATCTTTTAGGAGAAGATGGTGCTTGTGTCGCATACATACGACTTACTCAATATGTTGATAAAATGGG
+Matches=45, Start=1225, Direction=0, Identical=45
@ADEDC@>5?CDEEEEDEEFEC>B?ECHEHHGJJJIGGGGEGIIGHHIGJJIIIJIIGIGEJJJJIHJIIHIGJJIHGJIIJJJJJJHHHHHFFFFFCCC
@HWI-ST766:112:C0EYVACXX:2:2308:13918:152362 1:N:0:ACAGTG
CTTTGAATACCACAATCTTGAATCCTACAGTTCATCTTTTAGGAGAAGATGGTGCTTGTGTCGCATACATACGACTTACTCAATATGTTGATAAAATGGG
+Matches=45, Start=1225, Direction=0, Identical=45
CDEDDA@>5@DDECCCECCFFFDC?EACEC:HHDIIIIIGHFB<IGIHCGGGF=D@HDD<FFHHCHFIHFGFEBGGHBHHGFIIGIIHHFFAFDAFB@@@
@HWI-ST766:112:C0EYVACXX:2:2208:14092:10770 2:N:0:ACAGTG
CTTTGAATACCACAATCTTGAATCCTACAGTTCATCTTTTAGGAGAAGATGGTGCTTGTGTCGCATACATACGACTTACTCAATATGTTGATAAAATGGG
+Matches=45, Start=1225, Direction=0, Identical=45
CCCFFFFFHHHHHGIJJJJIIIIJJJJJJJIJJJJJJJJIIIJHIIIEIJDHFGIJJIGGIJJIIIJGGJIJIHGHFFFFFECEEEDFDDCDEDD@ACC9
@HWI-ST766:112:C0EYVACXX:2:1107:8540:84668 2:N:0:ACAGTG
CTTTGAATACCACAATCTTGAATCCTACAGTTCATCTTTTAGGAGAAGATGGTGCTTGTGTCGCATACATACGACTTACTCAATATGTTGATAAAATGGG
+Matches=45, Start=1225, Direction=0, Identical=45
CDEFFDCCCDDCECECEEEFFFFFFHHHHHHJJJJJJJJJJJJJJJJIIGJJJJJJJIJJJJJJJIIJJJIJIHJJJIJHJIJIJJJHGHHHFFFFFCCC
@HWI-ST766:112:C0EYVACXX:2:1301:9192:116102 1:N:0:ACAGTG
TTTGAATACCACAATCTTGAATCCTACAGTTCATCTTTTAGGAGAAGATGGTGCTTGTGTCGCATACATACGACTTACTCAATATGTTGATAAAATGGGC
+Matches=99, Start=1226, Direction=0, Identical=99
ADDDC@;?DDDDEECCEECFFFFFEHHFHEFIIJIIIJJJJJJJIIJIJJJJGJJJJJJJJJJJIHJIFGGHFGIHIJJJJJJJJJJHHHHHFFFFFCCC
@HWI-ST766:112:C0EYVACXX:2:1301:10237:114726 1:N:0:ACAGTG
TTTGAATACCACAATCTTGAATCCTACAGTTCATCTTTTAGGAGAAGATGGTGCTTGTGTCGCATACATACGACTTACTCAATATGTTGATAAAATGGGT
+Matches=44, Start=1226, Direction=0, Identical=44
CEDDDCC?DDDDEEEEEEEFFFFFDHHHHHHJJJJJJJJJJJJJJJJJJJJJIJJJJJJJJJJJJJJJJIJJJJJHHJJJJJJJJJJHHHHHFFFFFCCC
@HWI-ST766:112:C0EYVACXX:2:1307:15098:136024 1:N:0:ACAGTG
TTGAATACCACAATCTTGAATCCTACAGTTCATCTTTTAGGAGAAGATGGTGCTTGTGTCGCATACATACGACTTACTCAATATGTTGATAAAATGGGGG
+Matches=43, Start=1227, Direction=0, Identical=43
EEEEDC<BC>CCCCDDEEECEFEFFFFHHHHHCJJIIJJJJJIIGIGGIJGEIIJIGJJJIIIIHJIIHIIHHJJHGJIJJIJJJJJHHHHHFFFFFCCC
@HWI-ST766:112:C0EYVACXX:2:2101:9339:172879 2:N:0:ACAGTG
TGAATACCACAATCTTGAATCCTACAGTTCATCTTTTAGGAGAAGATGGTGCTTGTGTCGCATACATACGACTTACTCAATATGTTGATAAAATGGGTCT
+Matches=97, Start=1228, Direction=0, Identical=97
DFEDDCDDDDDCDEDEECEEFFFFFFHHHHHHJJJJJJJJJJJJJJJJHFGJJJJJJJJJJJJIJJJIJJIJJHHJJJIJJJJJJIJHHHHHFFFFFCCC
@HWI-ST766:112:C0EYVACXX:2:2308:5089:128347 1:N:0:ACAGTG
TGAATACCACAATCTTGAATCCTACAGTTCATCTTTTAGGAGAAGATGGTGCTTGTGTCGCATACATACGACTTACTCAATATGTTGATAAAATGGGTCT
+Matches=97, Start=1228, Direction=0, Identical=97
EEDCC9BA;DCC>ECCEC@CDC?@CFHFEAGGJJIJJJJGJIHGIFGB=F<EGHGHBGGHGCFCEGDCHEEHHC:IGHHGEAIGJIHDHFFHFFDDD@@@
@HWI-ST766:112:C0EYVACXX:2:2106:15994:128776 2:N:0:ACAGTG
TGAATACCACAATCTTGAATCCTACAGTTCATCTTTTAGGAGAAGATGGTGCTTGTGTCGCATACATACGACTTACTCAATATGTTGATAAAATGGGTCT
+Matches=97, Start=1228, Direction=0, Identical=97
DFDCC<DCCCCDCEEEDEEAFFFFFFHHAFFFIJIJIJJJIHIIIJIHGEIJJJIIGJJJJJIHGJJIJIGJJJJJIJJJIIGJJJJHHHHHFFFFFCCC
@HWI-ST766:112:C0EYVACXX:2:2303:16687:40558 2:N:0:ACAGTG
GAATACCACAATCTTGAATCCTACAGTTCATCTTTTAGGAGAAGATGGTGCTTGTGTCGCATACATACGACTTACTCAATATGTTGATAAAATGGGTCTT
+Matches=96, Start=1229, Direction=0, Identical=96
3DCA<BCCDDDDDEDEECECFFFFFFFHGGGGIIJJJIIGHGJJJJJIGEJJJIIIIIHCIHEIIIHIIHJIHEIJJJJJIJJJJJJGGHHHFFFFFCC@
@HWI-ST766:112:C0EYVACXX:2:1305:16456:69301 2:N:0:ACAGTG
GAATACCACAATCTTGAATCCTACAGTTCATCTTTTAGGAGAAGATGGTGCTTGTGTCGCATACATACGACTTACTCAATATGTTGATAAAATGGGTCTT
+Matches=96, Start=1229, Direction=0, Identical=96
@EDCCDDDDDDCCCEEEEDEFFFFFFDHGHEHEJJIJJJJJJJJJJJJIJJJIJIJJJJIJJIJJIHIIHIGFEJJJJJJJJJJIJJHHHHHFFFFFCBC
@HWI-ST766:112:C0EYVACXX:2:1301:8857:10380 2:N:0:ACAGTG
AATACCACAATCTTGAATCCTACAGTTCATCTTTTAGGAGAAGATGGTGCTTGTGTCGCATACATACGACTTACTCAATATGTTGATAAAATGGGTCTTG
+Matches=95, Start=1230, Direction=0, Identical=95
EDDCDDDDDDCDEDEEEEEEEFFFFFFHHHHHJJJJJJJJJJJJIJJIIHJJJJJJJJJJIGJJJIJJIJJJIJJJJJJJJJIJJJJHHHHHFFFFFCCC
@HWI-ST766:112:C0EYVACXX:2:2206:9015:187599 2:N:0:ACAGTG
ATACCACAATCTTGAATCCTACAGTTCATCTTTTAGGAGAAGATGGTGCTTGTGTCGCATACATACGACTTACTCAATATGTTGATAAAATGGGTCTTGC
+Matches=94, Start=1231, Direction=0, Identical=94
CCCBC@DDDDDDDDDEEDEFEFFFFFFHGHHHHJJJJJJJJJIIJJJIJJJJJJJJJJIIGJJJIIIHJJIHJJJJJJJJJJJJJJJHHHHHFFFFFCCC
@HWI-ST766:112:C0EYVACXX:2:2203:19188:149790 2:N:0:ACAGTG
ATACCACAATCTTGAATCCTACAGTTCATCTTTTAGGAGAAGATGGTGCTTGTGTCGCATACATACGACTTACTCAATATGTTGATAAAATGGGTCTTGC
+Matches=94, Start=1231, Direction=0, Identical=94
>><BCCDDDCDEDDDEEECFCFFEFFDEFGHHHJJIJIHEHHGGIJJIIJIJIJIIGGIDDHEHGFFCBBECHGHIJIGHGEIGGGIHGHFHFFFDDB@@
@HWI-ST766:112:C0EYVACXX:2:1102:7547:181053 1:N:0:ACAGTG
CCACAATCTTGAATCCTACAGTTCATCTTTTAGGAGAAGATGGTGCTTGTGTCGCATACATACGACTTACTCAATATGTTGATAAAATGGGTCTTGCTCA
+Matches=91, Start=1234, Direction=0, Identical=91
CCCFFFFFHHGFFGHIEGBEFBHHIIIHGEHHHIEFAFGIHIICDDGIIFGHIIIIIIIGFHGFHGIIIHHHHEFB@BB>DDEECEEEDCD?CDDDDCD:
@HWI-ST766:112:C0EYVACXX:2:2305:9684:171596 1:N:0:ACAGTG
TCTTGAATCCTACAGTTCATCTTTTAGGAGAAGATGGTGCTTGTGTCGCATACATACGACTTACTCAATATGTTGATAAAATGGGTCTTGCTCACACGCA
+Matches=85, Start=1240, Direction=0, Identical=85
CCCFFFFFHHHHHJJJJIJJJJJJJJJIEHHIJJIJJEGHIHGCGFGGIJJIIJJJIIIJJJJIGHJGIGCCHHGCHEDFDFFEDCE@CDCDDDDDDB8;
@HWI-ST766:112:C0EYVACXX:2:2107:5342:25445 2:N:0:ACAGTG
TCTTGAATCCTACAGTTCATCTTTTAGGAGAAGATGGTGCTTGTGTCGCATACATACGACTTACTCAATATGTTGATAAAATGGGTCTTGCTCACACGCA
+Matches=85, Start=1240, Direction=0, Identical=85
#CDCDCCCCDEDDDDDDDDDEEDEFFFFFFHGHHHHJJIJJJJJJJJIGGIIJIGCJIGIIHFIJJJJJJJJJIJJJJJJJIIJJJJHHHHHDDFFFCCC
@HWI-ST766:112:C0EYVACXX:2:2204:18164:153907 2:N:0:ACAGTG
CTTGAATCCTACAGTTCATCTTTTAGGAGAAGATGGTGCTTGTGTCGCATACATACGACTTACTCAATATGTTGATAAAATGGGTCTTGCTCACACGCAG
+Matches=84, Start=1241, Direction=0, Identical=84
CEDDDCCDDEDDDDDDDDBEECEEEFFFFFFFHHHHJJJJJJJJJJJIIFIJIJHJJIJJIHJIJJJJJJJJIJJIJJJJJJJIGJIHHHHHFFFFFCCC
@HWI-ST766:112:C0EYVACXX:2:2303:5441:123586 1:N:0:ACAGTG
ATCCTACAGTTCATCTTTTAGGAGAAGATGGTGCTTGTGTCGCATACATACGACTTACTCAATATGTTGATAAAATGGGTCTTGCTCACACGCAGCAAAG
+Matches=79, Start=1246, Direction=0, Identical=79
CCCFFFFFHHHHHJJJJJJJJJIJJIIIJJJFHHIJJHIHIJJJJJJJJJJIJJJJJJJJJJJJJJJIJJJHHHHEHFFFEFDDEDEEDDDBDDDDDDCC
@HWI-ST766:112:C0EYVACXX:2:2103:11450:3221 1:N:0:ACAGTG
CCTACAGTTCATCTTTTAGGAGAAGATGGTGCTTGTGTCGCATACATACGACTTACTCAATATGTTGATAAAATGGGTCTTGCTCACACGCAGCAAAGTG
+Matches=77, Start=1248, Direction=0, Identical=77
BCCFFFFFHDHFHJJJJJJJIJIJJJJJJEHIIJIIJHIIIJJJJJJIIJJJJIJJJIJJJJJIIJJJJIJHHGHHGDFDFFEEEEEEDDDDDDDDACC:
@HWI-ST766:112:C0EYVACXX:2:1103:18930:53317 2:N:0:ACAGTG
CAGTTCATCTTTTAGGAGAAGATGGTGCTTGTGTCGCATACATACGACTTACTCAATATGTTGATAAAATGGGTCTTGCTCACACGCAGCAAAGTGAAGA
+Matches=73, Start=1252, Direction=0, Identical=73
BBCFFFFFHHHHHJJJIJIJJIJJJHHIJJJHIIJJJIJJJJJJJJJJJJHIJJGJIHIJIJJJJIJJJJJHHHHFEFFFFFEEEDDDDDDCDDDCDED@
@HWI-ST766:112:C0EYVACXX:2:1307:5664:98311 2:N:0:ACAGTG
TCATCTTTTAGGAGAAGATGGTGCTTGTGTCGCATACATACGACTTACTCAATATGTTGATAAAATGGGTCTTGCTCACACGCAGCAAAGTGAAGAGACG
+Matches=69, Start=1256, Direction=0, Identical=69
@CDDDDDDDDDDDEDDDDDDEDDEDFFHHHJJJJIIJJIHJHGJIHFJJIJJJJJJJIJJIJJJJJJJJJIJJIJIIGHGJJJJJJJHHHHHFFFFFBCC
@HWI-ST766:112:C0EYVACXX:2:1305:6463:117601 1:N:0:ACAGTG
CATCTTTTAGGAGAAGATGGTGCTTGTGTCGCATACATACGACTTACTCAATATGTTGATAAAATGGGTCTTGCTCACACGCAGCAAAGTGAAGAGACGC
+Matches=68, Start=1257, Direction=0, Identical=68
CCCFFFFFHHHHHGIJHIJJCHIJJJCGGHIJJJJJJJJJJIJJIJJJJIFIIJJJJJIJJJIGIJJIHIHHHFHFFFFFDDBDDBD?CCDDD:@A<C?3
@HWI-ST766:112:C0EYVACXX:2:1101:11729:137400 1:N:0:ACAGTG
CATCTTTTAGGAGAAGATGGTGCTTGTGTCGCATACATACGACTTACTCAATATGTTGATAAAATGGGTCTTGCTCACACGCAGCAAAGTGAAGAGACGC
+Matches=68, Start=1257, Direction=0, Identical=68
CCCFFFFFHHHHHHIJJJIJHHIJJJHIHIJJJJJJJJJJJJJJJJJJJJIJIJJIJJIJJJJJJJJJEHHHHGGFFFFFDDDDDDDDDCDDECCDDDDD
@HWI-ST766:112:C0EYVACXX:2:2305:7605:114225 1:N:0:ACAGTG
ATCTTTTAGGAGAAGATGGTGCTTGTGTCGCATACATACGACTTACTCAATATGTTGATAAAATGGGTCTTGCTCACACGCAGCAAAGTGAAGAGACGCG
+Matches=67, Start=1258, Direction=0, Identical=67
CDDDDDDDDDCC@CDDDBDDDDDECDFFHHHGIHJIIHJHFJIHHIIJJJJJJJJJJJJJJJJJJJJJJJJGJIIHHHJJJJJJJJJHHHHHFFFFFCCC
@HWI-ST766:112:C0EYVACXX:2:1303:8817:58881 1:N:0:ACAGTG
ATCTTTTAGGAGAAGATGGTGCTTGTGTCGCATACATACGACTTACTCAATATGTTGATAAAATGGGTCTTGCTCACACGCAGCAAAGTGAAGAGACGCG
+Matches=67, Start=1258, Direction=0, Identical=67
CCCFFFFFHHGHHIJIJJJBHHJJJFEGIIIJJJJJIJJJIJJJJJJJJJJJJJIJJJIJJIIJGGIHGFHGHHHFFFFDDDDDDDDC>@CDCC<CDDDD
@HWI-ST766:112:C0EYVACXX:2:2308:11165:24680 2:N:0:ACAGTG
TCTTTTAGGAGAAGATGGTGCTTGTGTCGCATACATACGACTTACTCAATATGTTGATAAAATGGGTCTTGCTCACACGCAG
+Matches=66, Start=1259, Direction=0, Identical=66
1@;CEAEFEC@?>CEHEEEDEDHBHF;F??B?9GGFBGHHCFC:AGGHFCHDGDHHCGGGHGFAIGBF@FFC?A@D@DD@??
@HWI-ST766:112:C0EYVACXX:2:1202:17429:76982 2:N:0:ACAGTG
CTTTTAGGAGAAGATGGTGCTTGTGTCGCATACATACGACTTACTCAATATGTTGATAAAATGGGTCTTGCTCACACGCAGCAAAGTGAAGAGACGCGTG
+Matches=65, Start=1260, Direction=0, Identical=65
B@CFFFFFFHDHGJJJJEIIGGIJJJJJJJJJJJJIIJFIJJJJJJIG@FFGIIJIIIIAHIJJD@GHIHHHHHHFFFDDDDDDDDCCC<CCBDCBDDD9
@HWI-ST766:112:C0EYVACXX:2:2304:13473:54309 2:N:0:ACAGTG
CTTTTAGGAGAAGATGGTGCTTGTGTCGCATACATACTACTTACTCAATATGTTGATAAAATGGGTCTTGCTCACACGCAGCAAAGTGAAGAGACGCGTG
+Matches=64, Start=1260, Direction=0, Identical=37
DDDDDDDDDEDDDDDDDDBDDDDDDFFFFHHHHHHHHHHJIIHHFJJHIGJJIJJJJJJJJJJJJJJJJJJJJIIIJJJJJIIJJJJHHHHHFFFFFCCC
@HWI-ST766:112:C0EYVACXX:2:1101:1364:106356 2:N:0:ACAGTG
CTTTTAGGAGAAGATGGTGCTTGTGTCGCATACATACGACTTACTCAATATGTTGATAAAATGGGTCTTGCTCACACGCAGCAAAGTGAAGAGACGCGTG
+Matches=65, Start=1260, Direction=0, Identical=65
>CCCDDDDDDCCACDBC?@DBDBBBCDFFFEFFDFEHHGJIHEJJIIHHEIJGHFIIIJIGFJJJIIJJJIIHHHFJIHIJJJJJIGFHHHHFFFFFCCC
@HWI-ST766:112:C0EYVACXX:2:2204:9648:100825 2:N:0:ACAGTG
CTTTTAGGAGAAGATGGTGCTTGTGTCGCATACATACGACTTACTCAATATGTTGATAAAATGGGTCTTGCTCACACGCAGCAAAGTGAAGAG
+Matches=65, Start=1260, Direction=0, Identical=65
?B@FFADA<F;?CB>FGGGGHGHBEH?FF?CFEHCGDGIIJJEDGGHHICBFFAG:FHED>C;@DCEHEAEEA:A>@BBCBDBD;::@ACCC#
@HWI-ST766:112:C0EYVACXX:2:1103:18930:53317 1:N:0:ACAGTG
TTTTAGGAGAAGATGGTGCTTGTGTCGCATACATACGACTTACTCAATATGTTGATAAAATGGGTCTTGCTCACACGCAGCAAAGTGAAGAGACGCGTGT
+Matches=64, Start=1261, Direction=0, Identical=64
DDDDDDDDEDDCDB?DBDDDDDDDDDEEEFEFFFDGHHHHHIJJJJJJJIIIGJJIJJJJJJJJIJIJIJHGFIHIJJJJJJJJJJJHHHHHFFFFFCC@
@HWI-ST766:112:C0EYVACXX:2:2202:14068:168322 2:N:0:ACAGTG
TTAGGAGAAGATGGTGCTTGTGTCGCATACATACGACTTACTCAATATGTTGATAAAATGGGTCTTGCTCACACGCAGCAAAGTGAAGAGACGCGTGTTT
+Matches=62, Start=1263, Direction=0, Identical=62
CDCCDDDDDCAB?CBABBDDDDBBEEEC@CDDBEEEEFHHHHIJJJJJJIJIJJJJJJJJJJJJIJJJJJIIHJJJJJIJJJJJJJJHHHHGFFFFFCB@
@HWI-ST766:112:C0EYVACXX:2:1108:20431:35310 2:N:0:ACAGTG
TAGGAGAAGATGGTGCTTGTGTCGCATACATACGACTTACTCAATATGTTGATAAAATGGGTCTTGCTCACACGCAGCAAAGTGAAGAGACGCGTGTTTG
+Matches=61, Start=1264, Direction=0, Identical=61
@CCFFFFFHDHHHEGIJJIGHFHJJJJJIGIJJJJJJIJIJJIFIIGIGIGGHIGHIGIJJ@GHHJGGEHHHHFFFDDDDDD>ACDCCB?C@@BB@BBCC
@HWI-ST766:112:C0EYVACXX:2:1208:9009:141879 1:N:0:ACAGTG
TAGGAGAAGATGGTGCTTGTGTCGCATACATACGACTTACTCAATATGTTGATAAAATGGGTCTTGCTCACACGCAGCAAAGTGAAGAGACGCGTGTTTG
+Matches=61, Start=1264, Direction=0, Identical=61
CDCDDDCDDC@DDD?B?DDDDDBC@CC@C@@;BFDFFHHGHDGJIGJHCJJIIJJJJJJIIGIJJIJIGFEFIGJIIJJJJJJJJJJHHHGHFFFFFCCB
@HWI-ST766:112:C0EYVACXX:2:1102:7547:181053 2:N:0:ACAGTG
GGAGAAGATGGTGCTTGTGTCGCATACATACGACTTACTCAATATGTTGATAAAATGGGTCTTGCTCACACGCAGCAAAGTGAAGAGACGCGTGTTTGGC
+Matches=59, Start=1266, Direction=0, Identical=59
CDDEDCCCBBC@DD?CBDB?>ADC@BDECACDCFEEBHCHHHEHEHGE@CIIJHGGJIHCGIIIIHGDD@HIGGDGEEGIJIIGIHHFHHFDDDDFFC@?
@HWI-ST766:112:C0EYVACXX:2:2108:20388:31624 2:N:0:ACAGTG
AGAAGATGGTGCTTGTGTCGCATACATACGACTTACTCAATATGTTGATAAAATGGGTCTTGCTCACACGCAGCAAAGTGAAGAGACGCGTGTTTGGCAC
+Matches=57, Start=1268, Direction=0, Identical=57
@CCDDDDDCBDDBCDBDDDDEFDCDCB?CEDFDDEFFGHHHHGHJJJIIHIGIIGJIGHIGGIGHHHFJIIIGIJIIIIIEGGHE:JHGGHGDFFFFC@@
@HWI-ST766:112:C0EYVACXX:2:1203:15892:149083 2:N:0:ACAGTG
AAGATGGTGCTTGTGTCGCATACATACGACTTACTCAATATGTTGATAAAATGGGTCTTGCTCACACGCAGCAAAGTGAAGAGACGCGTGTTTGGCACAA
+Matches=55, Start=1270, Direction=0, Identical=55
CCCFFFFDHHHHHFHHIJJJJJJJJJJJJJJJJJIJJJJJJJJJJJJJJJIJJJICHIJJJIJJJJJJHHFFFEEECEEEDDDDDDDDDDDDDDDDDDDB
@HWI-ST766:112:C0EYVACXX:2:1305:4702:69597 1:N:0:ACAGTG
AGATGGTGCTTGTGTCGCATACATACGACTTACTCAATATGTTGATAAAATGGGTCTTGCTCACACGCAGCAAAGTGAAGAGACGCGTGTTTGGCACAAA
+Matches=54, Start=1271, Direction=0, Identical=54
BC@FFFBDHHHGHIIIJJJGJIIIJJJIJIJJJJJJJJGJIFGIJJJJJIJIIIGIIJJIJJJIGGIFFHFFFEEECDDEDDDDDBDBDDDCCDDDDDDD
@HWI-ST766:112:C0EYVACXX:2:1103:11891:122239 2:N:0:ACAGTG
GATGGTGCTTGTGTCGCATACATACGACTTACTCAATATGTTGATAAAATGGGTCTTGCTCACACGCAGCAAAGTGAAGAGACGCGTGTTTGGCACAAAC
+Matches=53, Start=1272, Direction=0, Identical=53
ADDDDDDDDDDDDDDDEDDCDDDDDDDEEE@EFFFFFEFHHHHHJJJJIIJJJJJJIIJJIIJIJJJJJJJJJJJJJJJIHHJIIJJHHHHHFFFFFCCC
@HWI-ST766:112:C0EYVACXX:2:1208:14423:114101 2:N:0:ACAGTG
GGTGCTTGTGTCGCATACATACGACTTACTCAATATGTTGATAAAATGGGTCTTGCTCACACGCAGCAAAGTGAAGAGACGCGTGTTTGGCACAAACGTG
+Matches=50, Start=1275, Direction=0, Identical=50
8DB?BDDDDDDDDEEEDDDDBDDDDCCCEEEEEEFFFFFFHHHHHHJJIGJJJJJJJJIJIJJJJJJJJJJJJJJJJJIIIJJJJIJHHHHHFFFFFCCC
@HWI-ST766:112:C0EYVACXX:2:2305:13008:184931 2:N:0:ACAGTG
GGTGCTTGTGTCGCATACATACGACTTACTCAATATGTTGATAAAATGGGTCTTGCTCACACGCAGCAAAGTGAAGAGACGCGTGTTTGGCACAAACGTG
+Matches=50, Start=1275, Direction=0, Identical=50
<DDDBDDDDDBBDEEEDDDDBDEEDDCCDEEEEEFFFFFFHHHHHHJJIEJJJJIIIIHHFIJJJJJJJIJIJJJJIJJJJJIIJJIHHHHHFFFFFCB@
@HWI-ST766:112:C0EYVACXX:2:1108:12678:69660 2:N:0:ACAGTG
GTGCTTGTGTCGCATACATACGACTTACTCAATATGTTGATAAAATGGGTCTTGCTCACACGCAGCAAAGTGAAGAGACGCGTGTTTGGCACAAACGTGG
+Matches=49, Start=1276, Direction=0, Identical=49
CBBDDDDDDDDDEEDDDCB?BDCDDDCDEEEEEEFFFFFFFHHHHHJJIHJJJJIJJIIGJJJJJJJJJJJJJJJJJIJJJJJJIJJHHHHHFFFFFCCC
@HWI-ST766:112:C0EYVACXX:2:2202:20856:26254 2:N:0:ACAGTG
GTGCTTGTGTCGCATACATACGACTTACTCAATATGTTGATAAAATGGGTCTTGCTCACACGCAGCAAAGTGAAGAGACGCGTGTTTGGCACAAACGTGA
+Matches=49, Start=1276, Direction=0, Identical=49
DDDB?CDDDDDDEEFEDDDBDFEDDDCDCEEEEEFFFFFFHHHHHHJJJIJJJJJJJIHFJJIJJJJJIJJJJJJJJJJIJJJJJJJHHHHHFFFFFCCC
@HWI-ST766:112:C0EYVACXX:2:2303:5441:123586 2:N:0:ACAGTG
GCTTGTGTCGCATACATACGACTTACTCAATATGTTGATAAAATGGGTCTTGCTCACACGCAGCAAAGTGAAGAGACGCGTGTTTGGCACAAACGTGATG
+Matches=47, Start=1278, Direction=0, Identical=47
?BBDDDDDDDEDDEDDDBDDCDDDCDDEEEEEEEEFFFFFFFHHHHJJJIJJJJJIIHJJJJJJJJJJJJJJJJJIJJJJJIHIJJJHFBHHEFFFFCCC
@HWI-ST766:112:C0EYVACXX:2:1207:16754:122274 1:N:0:ACAGTG
CTTGTGTCGCATACATACGACTTACTCAATATGTTGATAAAATGGGTCTTGCTCACACGCAGCAAAGTGAAGAGACGCGTGTTTGGCACAAACGTGATGG
+Matches=99, Start=1279, Direction=0, Identical=99
1@DBBBDBCC@C>CCB?BC@CAA@CDDEEEEEEDEFFFFFFFHHHHIJIJIIIIHIGJJJJJJIJJJIJJJIIIHJIIJIIIJJJJIHHHHHFFFFFCCC
@HWI-ST766:112:C0EYVACXX:2:1305:6463:117601 2:N:0:ACAGTG
TGTCGCATACATACGACTTACTCAATATGTTGATAAAATGGGTCTTGCTCACACGCAGCAAAGTGAAGAGACGCGTGTTTGGCACAAACGTGATGGTAAA
+Matches=95, Start=1283, Direction=0, Identical=95
5DDDDEEEDDDDBBDBDDCCDDEEEDDDDCEEEEEEFFFFFHHHHGJIIEIJIJJJJJJJJJJJJJJJIJGJJJJJJJJJJJIGJIIHHHHHFFFFFCCC
@HWI-ST766:112:C0EYVACXX:2:2304:3183:115800 1:N:0:ACAGTG
GTCGCATACATACGACTTACTCAATATGTTGATAAAATGGGTCTTGCTCACACGCAGCAAAGTGAAGAGACGCGTGTTTGGCACAAACGTGATGGTAAAT
+Matches=41, Start=1284, Direction=0, Identical=41
9<BDDEEDDCDBDDCC@AACCCDDDDCDCEEEEEEEFFFFHFHHHJJJIGIIJJJIJJJJJJIJJJJJJJJIHJJJJJJJJIIJJJJHHHHHFFFFFCCC
@HWI-ST766:112:C0EYVACXX:2:1104:6587:167179 1:N:0:ACAGTG
GCATACATACGACTTACTCAATATGTTGATAAAATGGGTCTTGCTCACACGCAGCAAAGTGAAGAGACGCGTGTTTGGCACAAACGTGATGGTAAATGGA
+Matches=91, Start=1287, Direction=0, Identical=91
CCCFFFFFHHHHHJJJJJJJJJIJIJJJFIIJIIIJJJHGIJJJJIJJJJIJIJIIJIJIIJJJJJJHHHFCDDDCDDDDDDBDDD?BDDDD@ACDEE@#
@HWI-ST766:112:C0EYVACXX:2:1101:8128:145876 1:N:0:ACAGTG
TACTCAATATGTTGATAAAATGGGTCTTGCTCACACGCAGCAAAGTGAAGAGACGCGTGTTTGGCACAAACGTGATGGTAAATGGCAAAGTGTCCACTTT
+Matches=77, Start=1301, Direction=0, Identical=77
CCCFFFFFHHGHHJJJJJJJJJJJHJJJIJJJJJJJIIIJJJJJJFGIIIGIJJJJJHHHHHFFFDEEDEDD;AA?ACAACCDDDDDCBC:@@DC:ACDA
@HWI-ST766:112:C0EYVACXX:2:1307:20280:140047 2:N:0:ACAGTG
ACTCAATATGTTGATAAAATGGGTCTTGCTCACACGCAGCAAAGTGAAGAGACGCGTGTTTGGCACAAACGTGATGGTAAATGGCAAAGTGTCCACTTTC
+Matches=76, Start=1302, Direction=0, Identical=76
@@CFFFFFHHHHHHIJJIIIIIGGIIIIJJJJJJJJIJJJJJJJDHHIJIFHIJJJGGEEHFFFFFEEEDD=ABDDDCDDDDEDDDDDDCCDEDDDDDDC
@HWI-ST766:112:C0EYVACXX:2:2104:5028:60757 2:N:0:ACAGTG
TCAATATGTTGATAAAATGGGTCTTGCTCACACGCAGCAAAGTGAAGAGACGCGTGTTTGGCACAAACGTGATGGTAAATGGCAAAGTGTCCACTTTCAC
+Matches=74, Start=1304, Direction=0, Identical=74
:DEEDDDDDEDDEEEDDDDDDDDDDDDEDDDEFHGHHHHJJJJJJJJJIJJJJJJJJJJJJIJJJIHJJJJJJIJJJJIGJIJJJJJHHHHHFFFFFCBC
@HWI-ST766:112:C0EYVACXX:2:1307:20280:140047 1:N:0:ACAGTG
CAATATGTTGATAAAATGGGTCTTGCTCACACGCAGCAAAGTGAAGAGACGCGTGTTTGGCACAAACGTGATGGTAAATGGCAAAGTGTCCACTTTCACC
+Matches=73, Start=1305, Direction=0, Identical=73
DEEDDDDCDCDCDDDDDDDCCCCDCCCDDDCFFHHEHGFJJJHIJIIIGIGGIIIIJJIGIIJJJJJIJJJJJJJJIJJJIJJJJIJHGHFFFFFFFBCB
@HWI-ST766:112:C0EYVACXX:2:1306:13097:156025 2:N:0:ACAGTG
AATATGTTGATAAAATGGGTCTTGCTCACACGCAGCAAAGTGAAGAGACGCGTGTTTGGCACAAACGTGATGGTAAATGGCAAAGTGTCCA
+Matches=72, Start=1306, Direction=0, Identical=72
@@BDFDBD<DHHDGFHGDGEGGIGIHIGGGIGIJIIBHGD?FDGGIIJGHFHBE;DHHEECDFBFCD;?=;@>;>CCDDCDDD?C:@>@C4
@HWI-ST766:112:C0EYVACXX:2:2102:6541:168100 2:N:0:ACAGTG
TATGTTGATAAAATGGGTCTTGCTCACACGCAGCAAAGTGAAGAGACGCGTGTTTGGCACAAACGTGATGGTAAATGGCAAAGTGTCCACTTTCACCGCT
+Matches=70, Start=1308, Direction=0, Identical=70
@@BDDDDDHFFHHIJHGCFHCHHHDFHGIGJJJGGHGGIHIIIJJJGIIIGHBGEHHHEHFFFDD;??CDD@DDDCDDACDDD:@AD@CCDDCCCCCDBB
@HWI-ST766:112:C0EYVACXX:2:1208:8904:80913 1:N:0:ACAGTG
GTTGATAAAATGGGTCTTGCTCACACGCAGCAAAGTGAAGAGACGCGTGTTTGGCACAAACGTGATGGTAAATGGCAAAGTGTCCACTTTCACCGCTCTG
+Matches=67, Start=1311, Direction=0, Identical=67
3@DC@@CEDDDBDDCCCCCCDDBBBDDCCECEEEECEEFFDEHIIHIGIIJIGGGGJJIJJJIJJJJJJJJJJJJIJJJJJIIIIGJHHGHGFFFFFCCC
@HWI-ST766:112:C0EYVACXX:2:1301:15260:128924 1:N:0:ACAGTG
GTTGATAAAATGGGTCTTGCTCACACGCAGCAAAGTGAAGAGACGCGTGTTTGGCACAAACGTGATGGTAAATGGCAAAGTGTCCACTTTCACCGCTCTG
+Matches=67, Start=1311, Direction=0, Identical=67
CCCFFFFFHHHHHJEHIJJJIJJJJJJJJJJJJJIDFHIJJJJJJIJIIHIJJJHHHHHFFFBDDCEDCEDDEEDACCDDCCDEDDDDDDCCDDDDDDDD
@HWI-ST766:112:C0EYVACXX:2:1204:8097:195119 1:N:0:ACAGTG
TTGATAAAATGGGTCTTGCTCACACGCAGCAAAGTGAAGAGACGCGTGTTTGGCACAAACGTGATGGTAAATGGCAAAGTGTCCACTTT
+Matches=66, Start=1312, Direction=0, Identical=66
3DCA@>CDDBACCA?CCCCECCDBDCEEIGJJJJIJIIGJIHGHGIIJIIJIHDEAGGHJIIIGIEJIGJJJJJIJHHHHHFFFFF@C@
@HWI-ST766:112:C0EYVACXX:2:1104:6587:167179 2:N:0:ACAGTG
TGATAAAATGGGTCTTGCTCACACGCAGCAAAGTGAAGAGACGCGTGTTTGGCACAAACGTGATGGTAAATGGCAAAGTGTCCACTTTCACCGCTCTGGG
+Matches=65, Start=1313, Direction=0, Identical=65
DDDEEEDDDDDDDDDDDDDB?DDDDDDDDDEEEEEEEFFFHHJJJJIGGHJIIHGIHEIJIIJJJJJJJJJJJJJJIHGIJJJHJIIFHDHHFFFFFCCB
@HWI-ST766:112:C0EYVACXX:2:2206:4034:152882 2:N:0:ACAGTG
TGATAAAATGGGTCTTGCTCACACGCAGCAAAGTGAAGAGACGCGTGTTTGGCACAAACGTGATGGTAAATGGCAAAGTGTCCACTTTCACCGCTCTGGG
+Matches=65, Start=1313, Direction=0, Identical=65
@@BFFFFFGHHFDHGGGGJJJJJJJJJJJHGIJFHHIJGH@GGGIJJFHGDGHGHHHHFFBBBCCC;CCCFEDDDCBD>CDCACCCDDDDCDDDD@?DDC
@HWI-ST766:112:C0EYVACXX:2:2304:6325:141349 2:N:0:ACAGTG
TAAAATGGGTCTTGCTCACACGCAGCAAAGTGAAGAGACGCGTGTTTGGCACAAACGTGATGGTAAATGGCAAAGTGTCCACTTTCACCGCTCTGGGTCT
+Matches=62, Start=1316, Direction=0, Identical=62
CCCFFFFFHFHHHJJJJJJGIIIJIJJJJJGHGGIIJIJJJIHIHIJJJIHHIHHHFEFEEEEEEEEFEDDDDBC@@CDDDDDDDDDDDDDDDDDDDCD9
@HWI-ST766:112:C0EYVACXX:2:1101:11729:137400 2:N:0:ACAGTG
AAAATGGGTCTTGCTCACACGCAGCAAAGTGAAGAGACGCGTGTTTGGCACAAACGTGATGGTAAATGGCAAAGTGTCCACTTTCACCGCTCTGGGTCTG
+Matches=61, Start=1317, Direction=0, Identical=61
DEDC<?CC<<9C?>>A@@=BDCDDDDDDDEDDDECB?FHJJJJIIIGHCJJJJIJIJIJIIJIJIIGJJIJJJJJJJIHCJJJIHFJHFGHHFFFFFCCC
@HWI-ST766:112:C0EYVACXX:2:1102:10448:113685 1:N:0:ACAGTG
AAATGGGTCTTGCTCACACGCAGCAAAGTGAAGAGACGCGTGTTTGGCACAAACGTGATGGTAAATGGCAAAGTGTCCACTTTCACCGCTCTGGGTCTGC
+Matches=60, Start=1318, Direction=0, Identical=60
CCCFFFFDHHHHHJJJJIJJJJJIJJJJDHIJJJJJJJJJJJIJJJJIJJJJHHHHFFFFECEEEEEDDDDDDCDDCCCDDDDDDDDDDDDDDDDCDDD>
@HWI-ST766:112:C0EYVACXX:2:2306:6219:38052 2:N:0:ACAGTG
AATGGGTCTTGCTCACACGCAGCAAAGTGAAGAGACGCGTGTTTGGCACAAACGTGATGGTAAATGGCAAAGTGTCCACTTTCACCGCTCTGGGTCTGCT
+Matches=59, Start=1319, Direction=0, Identical=59
@@CFFFDDHHFHHIGGJJJIJJJJJJJJJIIJGIIIJIIIJGIIJJIIJJHIHHHDDFFFAEEEEEEDDDDCACDEDDDDDDDDDDDDDDDCDDDDDDCA
@HWI-ST766:112:C0EYVACXX:2:2108:2750:165298 1:N:0:ACAGTG
AATGGGTCTTGCTCACACGCAGCAAAGTGAAGAGACGCGTGTTTGGCACAAACGTGATGGTAAATGGCAAAGTGTCCACTTTCACCGCTCTGGGTCTGCT
+Matches=59, Start=1319, Direction=0, Identical=59
@CCFFFDDHHHHHJJJJJJJIJJJJJ@:CGIIIJJJJJJJJEHGGGGIJJJIEBAB?BEF;@CEDCC;ACAC;>ACCCCCCCACCDDDDDBDDDDDCCCC
@HWI-ST766:112:C0EYVACXX:2:1206:16055:75582 1:N:0:ACAGTG
GGGTCTTGCTCACACGCAGCAAAGTGAAGAGACGCGTGTTTGGCACAAACGTGATGGTAAATGGCAAAGTGTCCACTTTCACCGCTCTGGGTCTGCTTCC
+Matches=56, Start=1322, Direction=0, Identical=56
CCCDFFFFHHHHHJJJJJJIJJJJFHIIJJJJJJIJFHFHJJJIJJJJJIJAHEFFFDEFFFEEEEEBD@CCDDDCCDDDDDCDDDDDDDDCCDCCDDDA
@HWI-ST766:112:C0EYVACXX:2:1303:8817:58881 2:N:0:ACAGTG
GTCTTGCTCACACGCAGCAAAGTGAAGAGACGCGTGTTTGGCACAAACGTGATGGTAAATGGCAAAGTGTCCACTTTCACCGCTCTGGGTCTGCTTCCTC
+Matches=54, Start=1324, Direction=0, Identical=54
DDDDDDCCD@B<DDDDDCDDDDDCCCDDBBDDFHEFFGIIHIIGJIJIIHJJIGJJGIGFJIJJJIJJJJJIIJJJIGGJJJJJIJJHHHHHFFFFFC@@
@HWI-ST766:112:C0EYVACXX:2:2301:11799:69185 2:N:0:ACAGTG
CTTGCTCACACGCAGCAAAGTGAAGAGACGCGTGTTTGGCACAAACGTGATGGTAAATGGCAAAGTGTCCACTTTCACCGCTCTGGGTCTGCTTCCTCAC
+Matches=52, Start=1326, Direction=0, Identical=52
CCCFFFFFHHHHHJJJIJJJ<HHIGGIJJJJIGHGHJJJJJJJJJJJEHJEHHHEHEFFFEFCEEACDDDDDDDDDCDDDDDDBCCDCDDCCDCDCDDDB
@HWI-ST766:112:C0EYVACXX:2:2303:2634:184548 1:N:0:ACAGTG
CTTGCTCACACGCAGCAAAGTGAAGAGACGCGTGTTTGGCACAAACGTGATGGTAAATGGCAAAGTGTCCACTTTCACCGCTCTGGGTCTGCTTCCTCAC
+Matches=52, Start=1326, Direction=0, Identical=52
CCCFFFFFHHHHHJJJJJGHHHHEHGIJJIIJIIIGIGJIJIGHIGIIJHEHFHEHF?DDDEEAC6;AACCCDAC@>CABBDDDDCC9<CACA>CC@CC@
@HWI-ST766:112:C0EYVACXX:2:1205:14863:67890 1:N:0:ACAGTG
CTTGCTCACACGCAGCAAAGTGAAGAGACGCGTGTTTGGCACAAACGTGATGGTAAATGGCAAAGTGTCCACTTTCACCGCTCTGGGTCTGCTTCCTCAC
+Matches=52, Start=1326, Direction=0, Identical=52
CCCFFFFFHHHHHJJJJJJJFHIJJJJJIJJJIJIJJJJJJJJJJJJ@GHHHHAEHFFFFFFEEE>CACDDCDDDDDDCBDBDDDDC?CCCDDCDDDDCB
@HWI-ST766:112:C0EYVACXX:2:2205:16493:46061 2:N:0:ACAGTG
TTGCTCACACGCAGCAAAGTGAAGAGACGCGTGTTTGGCACAAACGTGATGGTAAATGGCAAAGTGTCCACTTTCACCGCTCTGGGTCTG
+Matches=51, Start=1327, Direction=0, Identical=51
(CCCCBDBBBACCDCCDCCCC@DCC>DDEIEJJHCIIHIJHGB?GGD?BD@DAFBB9BCCFH>GFEFCF<EDAFEF?F?FDHDDDFFC@B
@HWI-ST766:112:C0EYVACXX:2:1108:2809:143761 1:N:0:ACAGTG
TTGCTCACACGCAGCAAAGTGAAGAGACGCGTGTTTGGCACAAACGTGATGGTAAATGGCAAAGTGTCCACTTTCACCGCTCTGGGTCTGCTTCCTCACC
+Matches=51, Start=1327, Direction=0, Identical=51
9DCACB>>5DCDDDDDDDDDDDDDBDBDDFFFFHHHHHIHIGGHIGJJJJJJJJJJGIJJIJIJJJIIHDJIJGHEJIJJIJJJJJJHHHHHFFFFFBCB
@HWI-ST766:112:C0EYVACXX:2:1305:4702:69597 2:N:0:ACAGTG
TGCTCACACGCAGCAAAGTGAAGAGACGCGTGTTTGGCACAAACGTGATGGTAAATGGCAAAGTGTCCACTTTCACCGCTCTGGGTCTGCTTCCTCACCT
+Matches=50, Start=1328, Direction=0, Identical=50
DDDCB@BBDDCDDDDDDDEDDDDDDBDDBFDBHHHGHFIIIIHJJJJIHJIIJIIGIJJJIIJIJHHCFJJJIIIJJJIJIJJIJJIHHHHHFFEDA@C@
@HWI-ST766:112:C0EYVACXX:2:2102:5618:55568 2:N:0:ACAGTG
GCTCACACGCAGCAAAGTGAAGAGACGCGTGTTTGGCACAAACGTGATGGTAAATGGCAAAGTGTCCACTTTCACCGCTCTGGGTCTGCTTCCTCACCTT
+Matches=49, Start=1329, Direction=0, Identical=49
CCCFFFFFHHHHHJJJJGHJJJJJJJJJJJJIJJJIJIJGIJJIBGHIJHHHHHHHFFFFFE@CCEEEDDDDDDDDDDDDDDDDACDDDDCDDDDDDDDD
@HWI-ST766:112:C0EYVACXX:2:1105:12559:32596 2:N:0:ACAGTG
TCACACGCAGCAAAGTGAAGAGACGCGTGTTTGGCACAAACGTGATGGTAAATGGCAAAGTGTCCACTTTCACCGCTCTGGGTCTGCTTCCTCACCTTTC
+Matches=47, Start=1331, Direction=0, Identical=47
CCCFFFFFHHHHHJJHHJJJJJJJJJJJJJJJJJJJJJJJJJHIIJJJEHCHHHHHFFFFFEEEEEEEDDDDDDDDDDDDDDCDDDDDDDDDDCDBCCDA
@HWI-ST766:112:C0EYVACXX:2:1206:17341:164552 2:N:0:ACAGTG
CACACGCAGCAAAGTGAAGAGACGCGTGTTTGGCACAAACGTGATGGTAAATGGCAAAGTGTCCACTTTCACCGCTCTGGGTCTGCTTCCTCACCTTTCA
+Matches=46, Start=1332, Direction=0, Identical=46
CCCFFFFFHHHHHJEHIIJIJHJJJJGJHIJIJJGIJJJJJCHIJJJHGIGGHHHGEFE@DEEECEEEDDDDDBDDBDD@C?CCDDDDDDDDDDDDCCD:
@HWI-ST766:112:C0EYVACXX:2:2208:18319:57804 2:N:0:ACAGTG
CACACGCAGCAAAGTGAAGAGACGCGTGTTTGGCACAAACGTGATGGTAAATGGCAAAGTGTCCACTTTCACCGCTCTGGGTCTGCTTCCTCACCTTTCA
+Matches=46, Start=1332, Direction=0, Identical=46
CCCFFFFFHHHHGJEGIJJJJGHIJIJIHGIIIJJJIJJJJ@FFIIJCHGHHHGHCEFF?BCECCEEDDDDDDBDBBBDDD<CCCCDCDDDDCDDDDDD<
@HWI-ST766:112:C0EYVACXX:2:1301:15189:75530 1:N:0:ACAGTG
ACACGCAGCAAAGTGAAGAGACGCGTGTTTGGCACAAACGTGATGGTAAATGGCAAAGTGTCCACTTTCACCGCTCTGGGTCTGCTTCCTCACCTTTCAC
+Matches=45, Start=1333, Direction=0, Identical=45
>B>DDDDDDDDDDECDDDDDDDDDDECFFFFFDEHHHHEJJIJGHJGGJIJJJJIJHEIIIIFDJIJIIHJIGEJJJJHJIIIGIJIHFHFCFFFFFCBB
@HWI-ST766:112:C0EYVACXX:2:1304:16379:197396 1:N:0:ACAGTG
ACACGCAGCAAAGTGAAGAGACGCGTGTTTGGCACAAACGTGATGGTAAATGGCAAAGTGTCCACTTTCACCGCTCTGGGTCTGCTTCCTCACCTTTCAC
+Matches=45, Start=1333, Direction=0, Identical=45
<D@BDDDCCCDDDDDDDDDDDDBDDEBFFFFDDEHEECGGEJJJJJJIJIJHEJGJJJIIIHFBJJJIGHJJIJJIIJJJJIJIJJJHHHFAFFFFF@@@
@HWI-ST766:112:C0EYVACXX:2:1304:12818:172122 2:N:0:ACAGTG
CACGCAGCAAAGTGAAGAGACGCGTGTTTGGCACAAACGTGATGGTAAATGGCAAAGTGTCCACTTTCACCGCTCTGGGTCTGCTTCCTCACCTTTCACT
+Matches=44, Start=1334, Direction=0, Identical=44
CCCFFFFFHHHHFHIJJJIIIJJJJJGHJJJJJJIJJIJGIIIJJDHIIIEHIHHGGEHFFFFFFEEACECDDDDDDDDDDDDDDDDCDDDDDCDDDDCA
@HWI-ST766:112:C0EYVACXX:2:2105:16600:135553 1:N:0:ACAGTG
ACGCAGCAAAGTGAAGAGACGCGTGTTTGGCACAAACGTGATGGTAAATGGCAAAGTGTCCACTTTCACCGCTCTGGGTCTGCTTCCTCACCTTTCACTT
+Matches=43, Start=1335, Direction=0, Identical=43
CCCFFFFFHHHFHJJJJJIJJJJGGIJJJJJJJJJJJJFHIJJJFHIJIJJJJJHHHHHHHFFFFFFEEEDDDDDDDDCCCDDDDDDDDDDDDDDDCDDC
@HWI-ST766:112:C0EYVACXX:2:2306:6219:38052 1:N:0:ACAGTG
CAGCAAAGTGAAGAGACGCGTGTTTGGCACAAACGTGATGGTAAATGGCAAAGTGTCCACTTTCACCGCTCTGGGTCTGCTTCCTCACCTTTCACTTCTA
+Matches=40, Start=1338, Direction=0, Identical=40
AC@CCDDDDCADDDDDD@BA?66C>@C>BFFHFHHIJIEEJJJIIJJJIJJIGGJGIGFJJIGIIJJJJJJJJJHGFFEIIHJJHFEGHHHHDDFFF@@@
@HWI-ST766:112:C0EYVACXX:2:1204:4774:118657 2:N:0:ACAGTG
AGCAAAGTGAAGAGACGCGTGTTTGGCACAAACGTGATGGTAAATGGCAAAGTGTCCACTTTCACCGCTCTGGGTCTGCTTCCTCACCTTTCACTTCCAC
+Matches=39, Start=1339, Direction=0, Identical=39
>CCCDDACDCDC>B=DDDDDDDEEEEEDFFFHHHHJJJIJJJJJJJJGGGJJJIJIHDIJJIHEJIJJIIIJJJJJJIIJIJIHGCJHHHHHDFFFFB@B
@HWI-ST766:112:C0EYVACXX:2:2105:8197:136210 2:N:0:ACAGTG
AAAGTGAAGAGACGCGTGTTTGGCACAAACGTGATGGTAAATGGCAAAGTGTCCACTTTCACCGCTCTGGGTCTGCTTCCTCACCTTTCACTTCTACACA
+Matches=97, Start=1342, Direction=0, Identical=97
CCCFDEFFHHHHHJJJIJHJJJJJJJJIJJJGHHIJJFHIJIJJIIJJJHFHHHIIJJIHHHHHFFDDEED?CDDDDDDDDDDDDDDDDDDDDDCDDAD>
@HWI-ST766:112:C0EYVACXX:2:2103:11450:3221 2:N:0:ACAGTG
GAAGAGACGCGTGTTTGGCACAAACGTGATGGTAAATGGCAAAGTGTCCACTTTCACCGCTCTGGGTCTGCTTCCTCACCTTTCACTTCTACACACAAAT
+Matches=31, Start=1347, Direction=0, Identical=31
@CDCBDDDDDDDDDDDDCCADEEEDFFFFHGHHHHHJJIIIJJJIIJHIJIJGHEHJIIHIIJJIGGJJJIJJIIHFAJJJIGHFIIHHHFHDEFFFCBB
@HWI-ST766:112:C0EYVACXX:2:1101:9021:103555 1:N:0:ACAGTG
GAAGAGACGCGTGTTTGGCACAAACGTGATGGTAAATGGCAAAGTGTCCACTTTCACCGCTCTGGGTCTGCTTCCTCACCTTTCACTTCTACACACAAAT
+Matches=92, Start=1347, Direction=0, Identical=92
CDCC>B<DBDDDDDCDDDDDDEEEBECFFHHHHHHHIJJJJJJIJIJIGCJJIIJHJJIIJJJJJJJJJIIIIIHHGEJJIJJHGJJHHHHHFFFFFCCC
@HWI-ST766:112:C0EYVACXX:2:2201:20772:31016 2:N:0:ACAGTG
AAGAGACGCGTGTTTGGCACAAACGTGATGGTAAATGGCAAAGTGTCCACTTTCACCGCTCTGGGTCTGCTTCCTCACCTTTCACTTCTACACACAAATA
+Matches=91, Start=1348, Direction=0, Identical=91
CCCFFFFFHHHHHJJJJJJJJJJJJHIIJJJFGIJJJJJJJJJHJJJIIJGHIJJJJJHHFFFFECEEEDDDDDDDDDDDDDDDDDDDDDDCDDDDDDDD
@HWI-ST766:112:C0EYVACXX:2:1203:15892:149083 1:N:0:ACAGTG
AGACGCGTGTTTGGCACAAACGTGATGGTAAATGGCAAAGTGTCCACTTTCACCGCTCTGGGTCTGCTTCCTCACCTTTCACTTCTACACACAAATAATT
+Matches=88, Start=1351, Direction=0, Identical=88
5DBDBBBDDDDDDDDBDDEEDEEDDFFFFHHHHHHIJJJJJIJJIIJJJJJIJJIJIJIJJJJJJJJJIIHFC<JJJJJHFJJJJIGHHHFHFFFFFCCC
@HWI-ST766:112:C0EYVACXX:2:1105:12559:32596 1:N:0:ACAGTG
GCGTGTTTGGCACAAACGTGATGGTAAATGGCAAAGTGTCCACTTTCACCGCTCTGGGTCTGCTTCCTCACCTTTCACTTCTACACACAAATAATTCAGG
+Matches=84, Start=1355, Direction=0, Identical=84
>DDDDDDDDDDDDDDDDEEEEDFFFFFFFHHHHHHJJJJJJIJIJJJJJJIJJJIJJJJJJJJJGJJIHFJJJJJHHJJJJIHHGHGHHHHHFFFFFCCC
@HWI-ST766:112:C0EYVACXX:2:2105:13351:72094 2:N:0:ACAGTG
GCGTGTTTGGCACAAACGTGATGGTAAATGGCAAAGTGTCCACTTTCACCGCTCTGGGTCTGCTTCCTCACCTTTCACTTCTACACACAAATAATTCAGG
+Matches=84, Start=1355, Direction=0, Identical=84
CCCFFFFFHHHHHJJJJJGIIJJJHGJJJJJJJJJJHIJJJGJJJJJJJJHHJJJJJJIIIJJJJHHHHHHFFFFFEEEEEEEDDDDDDDDDDDEEEDDC
@HWI-ST766:112:C0EYVACXX:2:2103:9599:108930 2:N:0:ACAGTG
GCGTGTTTGGCACAAACGTGATGGTAAATGGCAAAGTGTCCACTTTCACCGCTCTGGGTCTGCTTCCTCACCTTTCACTTCTACACACAAATAATTCAGG
+Matches=84, Start=1355, Direction=0, Identical=84
<DDBBC@DCDCDDCD?DCCEEEFFFFFFFHHHHHHJJJJIIGJJJIHHIFIIJJIJIJJJJJJJIJJIHFJJJIJHFHEGIHGHHIHHHHHHFFFFFCCC
@HWI-ST766:112:C0EYVACXX:2:1106:9895:45369 2:N:0:ACAGTG
CGTGTTTGGCACAAACGTGATGGTAAATGGCAAAGTGTCCACTTTCACCGCTCTGGGTCTGCTTCCTCACCTTTCACTTCTACACACAAATAATTCAGGG
+Matches=83, Start=1356, Direction=0, Identical=83
CC@FFFFFHHHHHJJJJHIGGIJHIJJJJJJJJJJIJJJJIJJIJJJJJJHIJJJJJHIJJJJJJJHHHHHFFFFFFEEEEEEEDCDDDBDDCDDCCCC9
@HWI-ST766:112:C0EYVACXX:2:2303:4868:167341 1:N:0:ACAGTG
GTGTTTGGCACAAACGTGATGGTAAATGGCAAAGTGTCCACTTTCACCGCTCTGGGTCTGCTTCCTCACCTTTCACTTCTACACACAAATAATTCAGGGC
+Matches=82, Start=1357, Direction=0, Identical=82
CCCFFFFFHHHHHJJJGHHIJJHHIIIJJIJJJJGHIJJJJJJJJJJJJJJJJJJJHIJJJJJJIJIHHHHFFECBDEEEEEEECDDDDDDDDECCDDD#
@HWI-ST766:112:C0EYVACXX:2:2102:6541:168100 1:N:0:ACAGTG
GGCACAAACGTGATGGTAAATGGCAAAGTGTCCACTTTCACCGCTCTGGGTCTGCTTCCTCACCTTTCACTTCTACACACAAATAATTCAGGGCTTTCCC
+Matches=76, Start=1363, Direction=0, Identical=76
DDCDDDDDDDDDCCAD@CCCECC@ACD?EB;EE?EE?DBAEGEGGIEGHBGEGGGIHEBFD:GGHGGHGHDGHAGHHECIJJJGGHGFHHHHFFFFF@@@
@HWI-ST766:112:C0EYVACXX:2:2308:1069:16473 1:N:0:NCAGTG
GCACAAACGTGATGGTAAATGGCAAAGTGTCCACTTTCACCGCTCTGGGTCTGCTTCCTCACCTTTCACTTCTACACACAAATAATTCAGGGCTTTCCCT
+Matches=75, Start=1364, Direction=0, Identical=75
@CCFFFFFHDFHDIICGIIIGIIIIIIEGHIIJJIJJIIIJGIIGIIIDBGHIIEEHHIJJJGIHGHJHHHFHHFFFFFCDCDDDEEDACCB?BDCDDC:
@HWI-ST766:112:C0EYVACXX:2:2305:9684:171596 2:N:0:ACAGTG
ACAAACGTGATGGTAAATGGCAAAGTGTCCACTTTCACCGCTCTGGGTCTGCTTCCTCACCTTTCACTTCTACACACAAATAATTCAGGGCTTTCCCTTC
+Matches=73, Start=1366, Direction=0, Identical=73
2<CA<DDDCCCDDEEDDDDDDDEEEEEFFDCFFFFHEGGIEIGJIIJJIGJIGEIIIIHGIIIFHHJIHGJHIIIHIJIJIIIJGIJHHHHHFFFFFB@C
@HWI-ST766:112:C0EYVACXX:2:2103:15609:101312 2:N:0:ACAGTG
AAACGTGATGGTAAATGGCAAAGTGTCCACTTTCACCGCTCTGGGTCTGCTTCCTCACCTTTCACTTCTACACACAAATAATTCAGGGCTTTCCCTTCCC
+Matches=71, Start=1368, Direction=0, Identical=71
CCCFFDFFHHHDHIJIJJJJJJJHJJJJIJIJJJIJJJJJJIJJJHIJJJHJJJJJJJJIJJJIJJJJJJJHHHHFFFFDEEFEECDDDDDDDDDDDDD3
@HWI-ST766:112:C0EYVACXX:2:2301:1784:63561 2:N:0:ACAGTG
GATGGTAAATGGCAAAGTGTCCACTTTCACCGCTCTGGGTCTGCTTCCTCACCTTTCACTTCTACACACAAATAATTCAGGGCTTTCCCTTCCCTTCTTT
+Matches=65, Start=1374, Direction=0, Identical=65
@@CFFDDFHGHHHJJJJHIIJJIJJJJIJHIJJJJJJJJGHJJIJJJJJJGIIJJJJJJJJJJJJIJIIJHGHHHFFFFEFEDEDDACCDDDDDDDCCDC
@HWI-ST766:112:C0EYVACXX:2:1208:5659:7355 2:N:0:ACAGTG
TGGTAAATGGCAAAGTGTCCACTTTCACCGCTCTGGGTCTGCTTCCTCACCTTTCACTTCTACACACAAATAATTCAGGGCTTTCCCTTCCCTTCTTTTT
+Matches=63, Start=1376, Direction=0, Identical=63
@@@ABBDDD?FHHJE<AEHGAFHGGCHBHGGGGEDBF9?FACFHGEGGH@FCEDEEHCFEEHGDHIICHHHGHFHFFFD>AEDDCDDACDDDDCCDCA@C
@HWI-ST766:112:C0EYVACXX:2:1301:7129:173790 2:N:0:ACAGTG
AAATGGCAAAGTGTCCACTTTCACCGCTCTGGGTCTGCTTCCTCACCTTTCACTTCTACACACAAATAATTCAGGGCTTTCCCTTCCCTTCTTTTTTTAG
+Matches=59, Start=1380, Direction=0, Identical=59
CCCFFFFFHHHHHJJJIJJJJIJJJJJJJJJJJHIJJJJJJJJJJJJJJJJJJJJJJJJJJJJJJIJJHHHHHHHFFFFEEEEEEDDDDDDDDDDDBDA<
@HWI-ST766:112:C0EYVACXX:2:2102:5618:55568 1:N:0:ACAGTG
TGGCAAAGTGTCCACTTTCACCGCTCTGGGTCTGCTTCCTCACCTTTCACTTCTACACACAAATAATTCAGGGCTTTCCCTTCCCTTCTTTTTTTAGCTT
+Matches=56, Start=1383, Direction=0, Identical=56
>DDDDCDDDDDCCADDDDDDDDDDBDDDDEEEDFFFFFHEA=HJIIHE@IJIIGFHFHGJJJJJJJJIJJJJJJJJJIJJJJJJJJJHHHHHFFFFFCCC
@HWI-ST766:112:C0EYVACXX:2:2304:6325:141349 1:N:0:ACAGTG
TGGCAAAGTGTCCACTTTCACCGCTCTGGGTCTGCTTCCTCACCTTTCACCTCTACACACAAATAATTCAGGGCTTTCCCTTCCCTTCTTTTTTTAGCTT
+Matches=55, Start=1383, Direction=0, Identical=50
4CDDCDDDDCACC>DCDDBBDDDDBDBBDDEEEDFFFFFEC?HHJHEC=GAIIGFFBGCJJJJJJIGGJJJJIJJJIJJJJJJJJIJHHHHHFFFFFCCC
@HWI-ST766:112:C0EYVACXX:2:2206:12482:78892 2:N:0:ACAGTG
CAAAGTGTCCACTTTCACCGCTCTGGGTCTGCTTCCTCACCTTTCACTTCTACACACAAATAATTCAGGGCTTTCCCTTCCCTTCTTTTTTTAGCTTGAA
+Matches=53, Start=1386, Direction=0, Identical=53
@@@DFBDFHB?FDIIIHGIIIIJIEHHCFHHHGIJJICHGHHIJJJIIIIFHIIIJJJGIJECFHEIIIJHHHFFBDEDC>ACACDDDDDDDDCDDDDDD
@HWI-ST766:112:C0EYVACXX:2:1104:12131:58739 2:N:0:ACAGTG
AAAGTGTCCACTTTCACCGCTCTGGGTCTGCTTCCTCACCTTTCACTTCTACACACAAATAATTCAGGGCTTTCCCTTCCCTTCTTTTTTTAGCTTGAAA
+Matches=52, Start=1387, Direction=0, Identical=52
CCCFFFFFHHHHHJJJJJJJIIJJJJHIJJJJJJJJJJJJIJJJJJJJJJIJJJJJJIIJJJJJJJJJJHHHHHFFFFFEEEEEEDDDDDDDDDDDDDD:
@HWI-ST766:112:C0EYVACXX:2:1105:7488:15835 2:N:0:ACAGTG
AAGTGTCCACTTTCACCGCTCTGGGTCTGCTTCCTCACCTTTCACTTCTACACACAAATAATTCAGGGCTTTCCCTTCCCTTCTTTTTTTAGCTTGAAAT
+Matches=51, Start=1388, Direction=0, Identical=51
:@DCC@@>:A@CDBB>@A9<BABA?C?A;EB@D@;;7EHFHHCDEIGGGHHFIIJIIJIIHHEIGFD?BGFIIIIGFEAJIHFEIFIFAF?DDEDBDBB@
@HWI-ST766:112:C0EYVACXX:2:1304:2457:135912 1:N:0:ACAGTG
AAGTGTCCACTTTCACCGCTCTGGGTCTGCTTCCTCACCTTTCACTTCTACACACAAATAATTCAGGGCTTTCCCTTCCCTTC
+Matches=51, Start=1388, Direction=0, Identical=51
<AEEEIIDCEEFEIIDEE>:DDC9BD@@;DDADDD8D8=CECACDA@@@CDED;ADD>?@?A@?>AAA@=?>AAAA>=>?AA<
@HWI-ST766:112:C0EYVACXX:2:1201:6643:48480 2:N:0:ACAGTG
TGTCCACTTTCACCGCTCTGGGTCTGCTTCCTCACCTTTCACTTCTACACACAAATAATTCAGGGCTTTCCCTTCCCTTCTTTTTTTAGCTTGAAATGAA
+Matches=48, Start=1391, Direction=0, Identical=48
@C@FFFDFGHHFHJIJJIGIJJFHIIGGIJJJJGJIIHGHIHHJJJJJJJHHIJJJGIJJIIJJJDIHHHHHHFFFFFDCEEEDDDDD9ACDABCDDDDC
@HWI-ST766:112:C0EYVACXX:2:2303:2634:184548 2:N:0:ACAGTG
GGTCCACTTTCACCGCTCTGGGTCTGCTTCCTCACCTTTCACTTCTACACACAAATAATTCAGGGCTTTCCCTTCCCTTCTTTTTTT
+Matches=47, Start=1391, Direction=0, Identical=47
(>C@@@CDDB?;@DCBA=ADDED@>FHHHEEDC=E@@GHC=IEIGGGEDGDGGIHDG?G;JJGIGIEHEEGGEBHHDHHFFDDD@@@
@HWI-ST766:112:C0EYVACXX:2:1303:16503:87289 1:N:0:ACAGTG
GTCCACTTTCACCGCTCTGGGTCTGCTTCCTCACCTTTCACTTCTACACACAAATAATTCAGGGCTTTCCCTTCCCTTCTTTTTTTAGCTTGAAATGAAA
+Matches=47, Start=1392, Direction=0, Identical=47
CBCFFFFFGHHHHJJJJJJJJ;FGIJJIJJJJJJJJJIIJJJIJJIIJJIJIJJJJJJJJIHIIJJIHHHHHHFFFFFEEEECEDDDDDDDDDCACCDD>
@HWI-ST766:112:C0EYVACXX:2:1302:11346:36763 1:N:0:ACAGTG
GTCCACTTTCACCGCTCTGGGTCTGCTTCCTCACCTTTCACTTCTACACACAAATAATTCAGGGCTTTCCCTTCCCTTCTTTTTTTAGCTTGAAATGAAA
+Matches=47, Start=1392, Direction=0, Identical=47
CCCFFFFFHHHHHJJJJJJJJHJJIJJJJJJJJJJJJJJJIIJJJJJJJIJJJJJJJJJEIJJIIJJHHHHHHFFFFFEEEEEEDDDDDDDDDDDDDDD:
@HWI-ST766:112:C0EYVACXX:2:1205:2240:170679 2:N:0:ACAGCG
GTCCACTTTCACCGCTCTGGGTCTGCTTCCTCACCTTTCACTTCTACACACAAATAATTCAGGGCTTTCCCTTCCCTTCTTTTTTTAGC
+Matches=47, Start=1392, Direction=0, Identical=47
CCHBDFGIG>CHIGIGHCG<F?DGCADDDFFI@?FDGAHGDFDHI@HGHIHIACG@@ACAH>?EF@?D66>A;ADDD;;ACDDDDD8<:
@HWI-ST766:112:C0EYVACXX:2:2308:11425:86428 2:N:0:ACAGTG
ATCACTTTCACCGCTCTGGGTCTGCTTCCTCACCTTTCACTTCTACACACAAATAATTCAGGGCTTTCCCTTCCCTTCTTTTTTTAGCTTGAAATGAAAT
+Matches=98, Start=1393, Direction=0, Identical=98
CCCFFFFFHHHHGJJJJJJIFGIJJJIJJJJJIJJJJJJIJJIJJJJIJJIGJJJJJIJJJJJJJJJHHHHHHFEDDEEEEEEDDBCCDDDDDACDDC@>
@HWI-ST766:112:C0EYVACXX:2:1206:16055:75582 2:N:0:ACAGTG
TCCACTTTCACCGCTCTGGGTCTGCTTCCTCACCTTTCACTTCTACACACAAATAATTCAGGGCTTTCCCTTCCCTTCTTTTTTTAGCTTGAAATGAAAT
+Matches=46, Start=1393, Direction=0, Identical=46
:CDCDDDB@9DBADDDDDDDDDDDDDECECB;FFFHHHHHHJIHEIHHGHIJJJJJJJJJJJJJJJJJJJJJJJJJJJJJJJJJJJJHHHHHFFFFFCCC
@HWI-ST766:112:C0EYVACXX:2:1308:9355:90874 2:N:0:ACAGTG
ACTTTCACCGCTCTGGGTCTGCTTCCTCACCTTTCACTTCTACACACAAATAATTCAGGGCTTTCCCTTCCCTTCTTTTTTTAGCTTGAAATG
+Matches=43, Start=1396, Direction=0, Identical=43
+CDDD@<BDCBDDDDDDDDDDECCFFC?7HHHFHHDIJIHE@=CIGJJJJIIJJJJJJJJJJJIJJIJJJJIIJIIJJIJHHHHHFFFFFCCC
@HWI-ST766:112:C0EYVACXX:2:2303:6813:175380 1:N:0:ACAGTG
CTTTCACCGCTCTGGGTCTGCTTCCTCACCTTTCACTTCTACACACAAATAATTCAGGGCTTTCCCTTCCCTTCTTTTTTTAGCTTGAAATGAAATTTAT
+Matches=42, Start=1397, Direction=0, Identical=42
CCCFFFFFHHHHHJJJHIJJJJJJJJJIJIJJJJJJJJJJIJJJJJJJJJJJJJJJJJJJJJGIJJJHHHHHFFFDFFEDDBCDDDDDDCDDCDDDDDCC
@HWI-ST766:112:C0EYVACXX:2:2106:2512:104849 2:N:0:ACAGTG
TTCACCGCTCTGGGTCTGCTTCCTCACCTTTCACTTCTACACACAAATAATTCAGGGCTTTCCCTTCCCTTCTTTTTTTAGCTTGAAATGAAATTTATCT
+Matches=40, Start=1399, Direction=0, Identical=40
CCCFFFFFHHHHHJIIJJIJJJJJJJJJIJJIJJJJJJIJJJIJJJJJJJHHIJJIJIJIJJIJIJJHHHGHFFFFFDDDDDDDDDCAACDDCACDDEC>
@HWI-ST766:112:C0EYVACXX:2:2301:11799:69185 1:N:0:ACAGTG
TTCACCGCTCTGGGTCTGCTTCCTCACCTTTCACTTCTACACACAAATAATTCAGGGCTTTCCCTTCCCTTCTTTTTTTAGCTTGAAATGAAATTTATCT
+Matches=40, Start=1399, Direction=0, Identical=40
DDBBDDCDDDDDDDDDDDDACBBA;;EEFFFD@FFHHFHHIIHJJJJJIJIIJJJJJJJJJJJJJJJJJJJJIJJJJJJJJJJJJJJHGHHHFFFFFCC@
@HWI-ST766:112:C0EYVACXX:2:2302:11172:70927 1:N:0:ACAGTG
CACCGCTCTGGGTCTGCTTCCTCACCTTTCACTTCTACACACAAATAATTCAGGGCTTTCCCTTCCCTTCTTTTTTTAGCTTGAAATGAAATTTATCTTT
+Matches=98, Start=1401, Direction=0, Identical=98
CCCFFFFFHHHHHJJJJJJJJJJJJIJJJJJJJJJJJJJJJJJJJJJJJJJJJIIJJJIJIJJJJJJHHHHHHFFBDDDDDDDDDDDDDDDDDDDEDDEC
@HWI-ST766:112:C0EYVACXX:2:2105:8197:136210 1:N:0:ACAGTG
TCTGGGTCTGCTTCCTCACCTTTCACTTCTACACACAAATAATTCAGGGCTTTCCCTTCCCTTCTTTTTTTAGCTTGAAATGAAATTTATCTTTGCGGCG
+Matches=92, Start=1407, Direction=0, Identical=92
<DDBAA9<C@DBDDB@>:BDCDCACDDDCDABCEEFEFEFFFFFFHHHGIJJIIJJJIIIJJJJJJJJJJJJJJJJJJJJJJJJJJJHHHHHFFFFFCCC
@HWI-ST766:112:C0EYVACXX:2:1203:6957:153017 2:N:0:ACAGTG
TCTGGGTCTGCTTCCTCACCTTTCACTTCTACACACAAATAATTCAGGGCTTTCCCTTCCCTTCTTTTTTTAGCTTGAAATGAAATTTATCTTTGCGGTG
+Matches=92, Start=1407, Direction=0, Identical=92
8DDDDDDDDDDDDDBCC@DCDEDC@DDEDFBECEEFFFFFFFFHHHHIHEJJJJJJJJJJJJJJJIJJIJJJJJJJJJJJJJJJJJJHHHHHFFFFFCCC
@HWI-ST766:112:C0EYVACXX:2:1108:2151:76903 2:N:0:ACAGTG
GTCTGCTTCCTCACCTTTCACTTCTACACACAAATAATTCAGGGCTTTCCCTTCCCTTCTTTTTTTAGCTTGAAATGAAATTTATCTTTGCGGTGTACTA
+Matches=87, Start=1412, Direction=0, Identical=87
C@CFFFFFHGHH>GFGGHJJIJJGJIJJJIGJJJJIIIJJJIJJJJDGIJGHADGDGIGIIIIGIHAEFFFFDECEDCECDDCCDCCCD>>BB8><A@C@
@HWI-ST766:112:C0EYVACXX:2:1301:6682:167084 1:N:0:ACAGTG
CTGCTTCCTCACCTTTCACTTCTACACACAAATAATTCAGGGCTTTCCCTTCCCTTCTTTTTTTAGCTTGAAATGAAATTTATCTTTGCGGTGTACTAAG
+Matches=85, Start=1414, Direction=0, Identical=85
CCCFFFFFHHHHHIJJJJJJJJJJJJJJJJJJJJJIJJJJJJJJJJJJJJJJJJJJJJJIJJJHEEHFFFFFFEEEEEEDDCFDDEDCDDB?@@CCDECC
@HWI-ST766:112:C0EYVACXX:2:2108:2309:129537 2:N:0:ACAGTG
TGCTTCCTCACCTTTCACTTCTACACACAAATAATTCAGGGCTTTCCCTTCCCTTCTTTTTTTAGCTTGAAATGAAATTTATCTTTGCGGTGTACTAAGA
+Matches=84, Start=1415, Direction=0, Identical=84
CCCFFFFFHHHHHJJJJJJIJJJJJJJJJJJJJJJJJJJJJIIJJJJJJJHIJJJJJJJJJJHHHHHHFFFFFEEEEEEEDFDDEDDDDDBBBCDEECDC
@HWI-ST766:112:C0EYVACXX:2:2206:2435:59809 2:N:0:ACAGTG
TGCTTCCTCACCTTTCACTTCTACACACAAATAATTCAGGGCTTTCCCTTCCCTTCTTTTTTTAGCTTGAAATGAAATTTATCTTTGCGGTGTACTAAGA
+Matches=84, Start=1415, Direction=0, Identical=84
9BDDDDBCC>BDDECDCDDDDDDDDDEEEFEDEEEEEFFFFFHHHHJJJJJJJJJJJJJJJJJJJJJJJJJJJJJJJIJJJIJJJJJHHHHHFDFFFCCC
@HWI-ST766:112:C0EYVACXX:2:2103:17378:127404 2:N:0:ACAGTG
CTTCCTCACCTTTCACTTCTACACACAAATAATTCAGGGCTTTCCCTTCCCTTCTTTTTTTAGCTTGAAATGAAATTTATCTTTGCGGTGTACTAAGAAT
+Matches=82, Start=1417, Direction=0, Identical=82
CCCFFFDFHFHHHGIIIJCGGFHJJJJIHGGHIJJICGIEHHGHIHHEGHGHIJJIJJJHIJHHHHHFF@BEFECCEC@DCDDD:>@@DD?5>CCDDDCC
@HWI-ST766:112:C0EYVACXX:2:2308:1069:16473 2:N:0:NCAGTG
TTCCTCACCTTTCACTTCTACACACAAATAATTCAGGGCTTTCCCTTCCCTTCCTTTTTTAGCTTGAAATGAAATTTATCTTTGCGGTGTACTAAGAATA
+Matches=80, Start=1418, Direction=0, Identical=53
#CDDC@:BDC@DC>DDDCDBA??CDDECCEEECFFFFHHHHGJJIIIIHFIIJIIHGJJJJJIJJIJJIHGIJIIJJJIJIJJJJIJHHHGHFFFFF@CC
@HWI-ST766:112:C0EYVACXX:2:2105:16600:135553 2:N:0:ACAGTG
TCCTCACCTTTCACTTCTACACACAAATAATTCAGGGCTTTCCCTTCCCTTCTTTTTTTAGCTTGAAATGAAATTTATCTTTGCGGTGTACTAAGAATAG
+Matches=80, Start=1419, Direction=0, Identical=80
DDDDC@DDDEDDDDDEDEBDDDEEEFEDEDDEEEDEFFFFHHHJJJJJJIJJJJJJJJJJJJJJJJJJJJJJJIJJJJJJJJJJJJJHHHHHFFFFFCCC
@HWI-ST766:112:C0EYVACXX:2:2203:17019:157372 2:N:0:ACAGTG
CCTCACCTTTCACTTCTACACACAAATAATTCAGGGCTTTCCCTTCCCTTCTTTTTTTAGCTTGAAATGAAATTTATCTTTGCGGTGTACTAAGAATAGG
+Matches=79, Start=1420, Direction=0, Identical=79
CCCFFFFFHHHHHJJJJJJJJJJJJJJJJJJJJJJJJJIJJJJJJJJJJJHIJJJJJJJIJJHHHHHFFEEFFEDEDEEFCDDDB8?BDDCCCDCCDDDC
@HWI-ST766:112:C0EYVACXX:2:2303:17816:188957 1:N:0:ACAGTG
CCTCACCTTTCACTTCTACACACAAATAATTCAGGGCTTTCCCTTCCCTTCTTTTTTTAGCTTGAAATGAAATTTATCTTTGCGGTGTACTAAGAATAGG
+Matches=79, Start=1420, Direction=0, Identical=79
CCCFFFFFHGHHHJEIJEJGIIJJIIIGIIIIFJIIIGGGIIJBHGIJEHIJIJJJJJIIIJHHHHHFFFF@DECAEEEEECDD@8=8AADECCACDA@>
@HWI-ST766:112:C0EYVACXX:2:2105:13351:72094 1:N:0:ACAGTG
CCTCACCTTTCACTTCTACACACAAATAATTCAGGGCTTTCCCTTCCATTCTTTTTTTAGCTTGAAATGAAATTTATCTTTGCGGTGTACTAAGAATAGG
+Matches=78, Start=1420, Direction=0, Identical=47
?AC@>DDCDC@ADDECCBBCDDEDCEDEEEEEDFFFFFHGHJIIDIJJJJJJJJJJJJJJJJJJJJJJJJJJIJJIJJIJJJIJJJJHHHHHFFFFFCCC
@HWI-ST766:112:C0EYVACXX:2:2304:13523:92414 2:N:0:ACAGTG
TCACCTTTCACTTCTACACACAAATAATTCAGGGCTTTCCCTTCCCTTCTTTTTTTAGCTTGAAATGAAATTTATCTTTGCGGTGTACTAAGAATAGGAA
+Matches=77, Start=1422, Direction=0, Identical=77
CCCFFFFFHHHHHJJJJJJJJJJJJJJJJJJJJJIJJJJJJJJJJJJJJJIIJJJJJJJJJJHHHHHHFFFFFFFEEFEEEDDBBBCDFEDDDCDDDDD:
@HWI-ST766:112:C0EYVACXX:2:2302:11172:70927 2:N:0:ACAGTG
CACCTTTCACTTCTACACACAAATAATTCAGGGCTTTCCCTTCCCTTCTTTTTTTAGCTTGAAATGAAATTTATCTTTGCGGTGTACTAAGAATAGGAAG
+Matches=76, Start=1423, Direction=0, Identical=76
:>DDDEDCCDDEDDDDDDDEEFEDEDDDDDDEEEFFFFHHHHJJJJJJJJJJJJJJJJJJJJJJJJJJJJJJJJJJJJJJJJIJIHJHHHHHFFFFFCCC
@HWI-ST766:112:C0EYVACXX:2:1101:4860:79762 2:N:0:ACAGTG
CACCTTTCACTTCTACACACAAATAATTCAGGGCTTTCCCTTCCCTTCTTTTTTTAGCTTGAAATGAAATTTATCTTTGCGGTGTACTAAGAATAGGAAG
+Matches=76, Start=1423, Direction=0, Identical=76
@BCFFFFFGHFHFJJIJIJJIJJJIJJJIJIJJIGIJJJIIJJIJJJJJJIJJIJIJJJJJICHHGHHFDCEFFFEDECEDB?B?AADDCCAAACDCCC<
@HWI-ST766:112:C0EYVACXX:2:1201:6643:48480 1:N:0:ACAGTG
CTTTCACTTCTACACACAAATAATTCAGGGCTTTCCCTTCCCTTCTTTTTTTAGCTTGAAATGAAATTTATCTTTGCGGTGTACTAAGAATAGGAAGTTA
+Matches=73, Start=1426, Direction=0, Identical=73
CDDCC@DDDC@<A?DCDDDEDDCCCBCDDEDDEFFFFHHGJJIIJJJJJIJJJIJJJJJJJIIJJJIIIJJIJJJIIJJJJJHJIJIGHHHGFFFFFCCC
@HWI-ST766:112:C0EYVACXX:2:1306:2853:135475 2:N:0:ACAGTG
CACTTCTACACACAAATAATTCAGGGCTTTCCCTTCCCTTCTTTTTTTAGCTTGAAATGAAATTTATCTTTGCGGTGTACTAAGAATAGGAAGTTAGTAT
+Matches=69, Start=1430, Direction=0, Identical=69
@B@D?BDFFDFFFGGIJJGEGHIGGEHJIIGGEGFFHGHIIIIIIIGGGIHHHGGGGGIJJGFHGHHHHFFEFDCABBDEEEDDDDDCCDDCBDCDDCD@
@HWI-ST766:112:C0EYVACXX:2:1206:3627:176753 2:N:0:ACAGTG
ACTTCTACACACAAATAATTCAGGGCTTTCCCTTCCCTTCTTTTTTTAGCTTGAAATGAAATTTATCTTTGCGGTGTACTAAGAATAGGAAGTTAGT
+Matches=68, Start=1431, Direction=0, Identical=68
@@@FDDDFFFFHHIGB@B@AHCCFFGIIII@@?E@DGIJGHGGGCHF=@9=CFGEHGGGGGHHEHEEFEFDDDD=??C>CD;>5>CDDDCAB>CDC(
@HWI-ST766:112:C0EYVACXX:2:1308:19254:154019 1:N:0:ACAGTG
CTTCTACACACAAATAATTCAGGGCTTTCCCTTCCCTTCTTTTTTTAGCTTGAAATGAAATTTATCTTTGCGGTGTACTAAGAATAGGAAGTTAGTATAT
+Matches=67, Start=1432, Direction=0, Identical=67
CCCFFFFFHHHHHJJFFHHJIJJJJJJJJJJJJJJJJJJJJJJJJJIJJJJJJIJJJJJJJJHHHHHHHFFFDDDDDACCCDDCDDDDDDDDCCC@DDD>
@HWI-ST766:112:C0EYVACXX:2:1206:11303:139968 2:N:0:ACAGTG
TTCTACACACAAATAATTCAGGGCTTTCCCTTCCCTTCTTTTTTTAGCTTGAAATGAAATTTATCTTTGCGGTGTACTAAGAATAGGAAGTTAGTATATG
+Matches=66, Start=1433, Direction=0, Identical=66
CCCFFFFFHHHHGJJIJJJJJJJIIJJJJJJJJJJJJJJJJJIJJIIIJJIIIJJJJJIJJGGFHHEHGFFDCD?DEDDDCDDDDDDDDDCDDDCD<@D@
@HWI-ST766:112:C0EYVACXX:2:2107:11465:104589 1:N:0:ACAGTG
TACACACAAATAATTCAGGGCTTTCCCTTCCCTTCTTTTTTTAGCTTGAAATGAAATTTATCTTTGCGGTGTACTAAGAATAGGAAGTTAGTATATGTGG
+Matches=63, Start=1436, Direction=0, Identical=63
CCCFFFFFHHGHHJJIJJJJIJJJJJIJJJJJJJJJJJJJJJJJJJJJHIJJJIJJJJJJIJJHGHHFF9AACDDEDDDDDDDDDCDACDDADDEEEDDC
@HWI-ST766:112:C0EYVACXX:2:1202:5988:13657 1:N:0:ACAGTG
ACACAAATAATTCAGGGCTTTCCCTTCCCTTCTTTTTTTAGCTTGAAATGAAATTTATCTTTGCGGTGTACTAAGAATAGGAAGTTAGTATATGTGGT
+Matches=60, Start=1439, Direction=0, Identical=60
3?:B@>@AABBBBBBBBB=@;??@>=99@;EEBE@@EIIFIEEIIIEEFGEFGFFFBEF@>FFEFF@FF:>CEHFFHFBHGFGE@DBD<FDDDBD:<?
@HWI-ST766:112:C0EYVACXX:2:1306:12426:97090 1:N:0:ACAGTG
CACAAATAATTCAGGGCTTTCCCTTCCCTTCTTTTTTTAGCTTGAAATGAAATTTATCTTTGCGGTGTACTAAGAATAGGAAGTTAGTA
+Matches=59, Start=1440, Direction=0, Identical=59
?@@DFDDBDFDDHGIDBCBFECGIIEGAHFHIGIIGIIAFHHIIGIGCGHHAFHIIHC@FGEEGE:B9@DCCCCCEC;@>@CBDDCC@#
@HWI-ST766:112:C0EYVACXX:2:2108:20062:90040 1:N:0:ACAGTG
ACAAATAATTCAGGGCTTTCCCTTCCCTTCTTTTTTTAGCTTGAAATGAAATTTATCTTTGCGGTGTACTAAGAATAGGAAGTTAGTATATGTGGTGCAG
+Matches=58, Start=1441, Direction=0, Identical=58
CCCFFFFFHHGHHJJJJJJJJJJJJJJJJIJJJJJJJIJJJJJJJJJJJJJJJJJJJJJIJJIHEEBFEFFEEDDCDDDCCBDCCCCCFDEFDFCCBDCC
@HWI-ST766:112:C0EYVACXX:2:1304:4989:20433 2:N:0:ACAGTG
ACAAATAATTCAGGGCTTTCCCTTCCCTTCTTTTTTTAGCTTGAAATGAAATTTATCTTTGCGGTGTACTAAGAATAGGAAGTTAGTATATGTGGTGCAG
+Matches=58, Start=1441, Direction=0, Identical=58
@@CFFFDDHGHHHJGJIIIIJIIJIJJJJJIJJJJJIIBEHGGIIJJEGFFGFGEHIJJJJIJB:B@DDEDECAAEEDCCCDDDDD@;BCDC@BC<?DC>
@HWI-ST766:112:C0EYVACXX:2:1104:12131:58739 1:N:0:ACAGTG
AAATAATTCAGGGCTTTCCCTTCCCTTCTTTTTTTAGCTTGAAATGAAATTTATCTTTGCGGTGTACTAAGAATAGGAAGTTAGTATATGTGGTGCAGCA
+Matches=56, Start=1443, Direction=0, Identical=56
DEDDEDDDDDDDDDDDDDDDBBDECEDFFHJJJJIIJJIIJJJJJJJJJJJJJJJJIIJJJJJJJIJJJJJJJJJJJJJJJJJJIJJHHHHHFFFFFCCC
@HWI-ST766:112:C0EYVACXX:2:2105:15875:34656 1:N:0:ACAGTG
AATAATTCAGGGCTTTCCCTTCCCTTCTTTTTTTAGCTTGAAATGAAATTTATCTTTGCGGTGTACTAAGAATAGGAAGTTA
+Matches=55, Start=1444, Direction=0, Identical=55
CCCFFFFFHHHHHJJJJJIIGIIGHGDHIJJJJIDDGHGIIJGBEIJEHIEBFBGHGAGGG5==;;;C>@D@;>C>C>=C;3
@HWI-ST766:112:C0EYVACXX:2:2107:11465:104589 2:N:0:ACAGTG
TAATTCAGGGCTTTCCCTTCCCTTCTTTTTTTAGCTTGAAATGAAATTTATCTTTGCGGTGTACTAAGAATAGGAAGTTAGTATATGTGGTGCAGCAAAG
+Matches=53, Start=1446, Direction=0, Identical=53
>DDDDDCDDDDDDDDDDDDDDDECDDHJJJJJJJJJIJJIJIJJJJJJIHJHIJJJJJIJJIIJJJJJJJJJJJJJJJJJJJJIIIJHHHHHFFFFFCCC
@HWI-ST766:112:C0EYVACXX:2:2108:2309:129537 1:N:0:ACAGTG
TAATTCAGGGCTTTCCCTTCCCTTCTTTTTTTAGCTTGAAATGAAATTTATCTTTGCGGTGTACTAAGAATAGGAAGTTAGTATATGTGGTGCAGCAAAG
+Matches=53, Start=1446, Direction=0, Identical=53
:CDDDDDDDDDBDDDDDDDDDDECDDHJJJJJIIIIJJJJJJIJJJJJJJJJIJJJJJJJJJHJJJJJJJJJJJJJJJJJJJJJJJJHHHHHFFFFFCCC
@HWI-ST766:112:C0EYVACXX:2:1105:11978:166789 1:N:0:ACAGTG
AATTCAGGGCTTTCCCTTCCCTTCTTTTTTTAGCTTGAAATGAAATTTATCTTTGCGGTGTACTAAGAATAGGAAGTTAGTATATGTGGTGCAGCAAAGG
+Matches=52, Start=1447, Direction=0, Identical=52
B@BFFFFFHFHHGJJJJJJJJJJGIJJJJJJHJJJJIJJJJJJIHGIIIJIIIJIJIJBHAHEHFFFFFFDE@A@AAACCCA>CDDBCD<?C@CDDDDDC
@HWI-ST766:112:C0EYVACXX:2:2205:3362:113830 2:N:0:ACAGTG
ATTCAGGGCTTTCCCTTCCCTTCTTTTTTTAGCTTGAAATGAAATTTATCTTTGCGGTGTACTAAGAATAGGAAGTTAGTATATGTGGTGCAGCAAAGAT
+Matches=51, Start=1448, Direction=0, Identical=51
ACCDDDDCDDDDDDDDBDDDDDDCFGIGIJIGJJJJIJJIIHGIEGHHGFJIGJJIJJJIIGJIJJIJJJJJJJIIJIJJIGJJJIJHGFHHFFFDD@B@
@HWI-ST766:112:C0EYVACXX:2:2105:16222:160037 1:N:0:ACAGTG
ATTCAGGGCTTTCCCTTCCCTTCTTTTTTTAGCTTGAAATGAAATTTATCTTTGCGGTGTACTAAGAATAGGAAGTTAGTATATGTGGTGCAGCAAAGGC
+Matches=51, Start=1448, Direction=0, Identical=51
CCCFFFFFHHHHHJJJJJJJJJIHGJJJJIGIJJJJIIIJEIJIIJIIJJJJJIJJIBE=EHHH@DFFFFEECEED@CC;@DDDE@CCCB@CCCDDDDC<
@HWI-ST766:112:C0EYVACXX:2:2108:2750:165298 2:N:0:ACAGTG
TTCAGGGCTTTCCCTTCCCTTCTTTTTTTAGCTTGAAATGAAATTTATCTTTGCGGTGTACTAAGAATAGGAAGTTAGTATATGTGGTGCAGCAAAGGCA
+Matches=50, Start=1449, Direction=0, Identical=50
:CDDDDDDDDADB?A<DDDBDCDFHHHIIIJJJJJJJIIJJJJJJJIJHIJJIIJIJIHDJIJJIGJJJIJIJJIIIIHIJJIIIJJHHHHHFFFFFCCC
@HWI-ST766:112:C0EYVACXX:2:1304:2457:135912 2:N:0:ACAGTG
GCAGGGCTTTCCCTTCCCTTCTTTTTTTAGCTTGAAATGAAATTTATCTTTGCGGTGTACTAAGAATAGGAAGTTAGTATATGTGG
+Matches=48, Start=1450, Direction=0, Identical=48
(?999?;??=>;=9ADDDCEA:AHE8F@IGEBIBFBB?HGJIHD<GGDBFE@AFCEAA<GEIJGHH>CGE@HFDF?DHEDEDA@C@
@HWI-ST766:112:C0EYVACXX:2:1101:8128:145876 2:N:0:ACAGTG
TCAGGGCTTTCCCTTCCCTTCTTTTTTTAGCTTGAAATGAAATTTATCTTTGCGGTGTACTAAGAATAGGAAGTTAGTATATGTGGTGCAGCAAAGGCAG
+Matches=49, Start=1450, Direction=0, Identical=49
DDCDDCABDDD@DDDDDDDBDDFEGHJJJJJHIJJJJJIJJIIGJJJJJJJJIJJJIHGJJJJJJJIJJJJJJIJIJJJJJJJJJJJHHHGHFFFFFCCC
@HWI-ST766:112:C0EYVACXX:2:2207:6765:167451 2:N:0:ACAGTG
TCAGGGCTTTCCCTTCCCTTCTTTTTTTAGCTTGAAATGAAATTTATCTTTGCGGTGTACTAAGAATAGGAAGTTAGTATATGTGGTGCAGCAAAGGCAG
+Matches=49, Start=1450, Direction=0, Identical=49
DDDDBCDD@BBDDA?DDCBBBAFE?HHIIJJJJJIIHGIJIHEJIHFFJJJJIIHFDHDGHIJJIHHHBGIGJJIJJJJJJJIIJJIHHHHGFFFFF@@C
@HWI-ST766:112:C0EYVACXX:2:2103:17378:127404 1:N:0:ACAGTG
TCAGGGCTTTCCCTTCCCTTCTTTTTTTAGCTTGAAATGAAATTTATCTTTGCGGTGTACTAAGAATAGGAAGTTAGTATATGTGGTGCAGCAAAGGCAG
+Matches=49, Start=1450, Direction=0, Identical=49
DDDDDDA?DB?BBBDDDCB=B<BECHIGIFIGJJJIIEJJJJJIJIJHGGIJIGGHF@FGGJJJJGIJIIJJIIJHIGJJJJJIIJIHGHFGFFDAFCCC
@HWI-ST766:112:C0EYVACXX:2:2105:16222:160037 2:N:0:ACAGTG
TCAGGGCTTTCCCTTCCCTTCTTTTTTTAGCTTGAAATGAAATTTATCTTTGCGGTGTACTAAGAATAGGAAGTTAGTATATGTGGTGCAGCAAAGGCAG
+Matches=49, Start=1450, Direction=0, Identical=49
CBDB?CBAAA?DBDDDDCDBDDFHHHEDFJJIGJJJJIJIJIHGGGIJJIJIJIGJJIJIJJJJJIJJJIJJJJJJIIHIIJIJJIIHHHHHFFFDD@B<
